# Supplementary material for: Recombination of the right cerebral cortex in patients with left side USN after stroke: fNIRS evidence from resting state
Source: Front Neurol. 2023 Jul 20;14:1178087. doi: 10.3389/fneur.2023.1178087 (PMC10400010; doi:10.3389/fneur.2023.1178087)
Supplement: Supplementary file 1 [file Table_1.XLSX]

## Sheet: GE
USN1	0.5628	0.57	0.5794	0.5895	0.5981	0.6039	0.6118	0.6162	0.6212	0.6313	0.6371	0.6436	0.653	0.658	0.6645	0.6696	0.6768	0.6811	0.6869	0.7294	0.7338	0.7381	0.7486	0.7529	0.7572	0.7652	0.7702	0.7785	0.7843	0.7922	0.7973	0.8016	0.8081	0.8124	0.8167	0.8232	0.8276	0.8319	0.8384	0.8434	0.8478	0.855	0.8593	0.8636	0.868	0.8745	0.8788	0.8831	0.8903
USN2	0.4706	0.482	0.4874	0.4957	0.5081	0.5131	0.5317	0.5382	0.5426	0.5534	0.5577	0.5642	0.6068	0.6126	0.6183	0.6227	0.632	0.6364	0.6714	0.6789	0.684	0.6934	0.7006	0.7056	0.7114	0.7179	0.7229	0.7287	0.7338	0.7684	0.7745	0.7799	0.7864	0.7922	0.7965	0.8175	0.8232	0.8283	0.8405	0.8456	0.8506	0.8571	0.8615	0.8658	0.8701	0.8766	0.881	0.8853	0.8918
USN3	0.5833	0.5907	0.5975	0.6071	0.6153	0.6282	0.6354	0.6454	0.6504	0.6598	0.6685	0.675	0.6858	0.6908	0.6952	0.7002	0.7114	0.7183	0.7233	0.7298	0.7363	0.7406	0.7471	0.7514	0.7558	0.7641	0.772	0.7771	0.7828	0.7893	0.7944	0.7994	0.8074	0.8117	0.8139	0.8139	0.8139	0.8139	0.8139	0.8139	0.8139	0.8139	0.8139	0.8139	0.8139	0.8139	0.8139	0.8139	0.8139
USN4	0.4203	0.5199	0.5242	0.5318	0.5398	0.5676	0.5762	0.5849	0.5892	0.5968	0.6022	0.6202	0.6317	0.6361	0.6563	0.664	0.6727	0.677	0.6854	0.6948	0.7049	0.711	0.7201	0.7266	0.7356	0.7442	0.7561	0.768	0.7792	0.7872	0.7929	0.7973	0.8045	0.8095	0.8139	0.8203	0.8254	0.8297	0.842	0.842	0.842	0.842	0.842	0.842	0.842	0.842	0.842	0.842	0.842
USN5	0.558	0.5631	0.5688	0.5812	0.5895	0.5938	0.6025	0.6068	0.6111	0.6209	0.6259	0.6338	0.645	0.6537	0.6587	0.6645	0.6732	0.6804	0.6876	0.6955	0.7338	0.7399	0.7464	0.7576	0.7619	0.7684	0.7727	0.7771	0.7814	0.7922	0.7965	0.7987	0.7987	0.7987	0.7987	0.7987	0.7987	0.7987	0.7987	0.7987	0.7987	0.7987	0.7987	0.7987	0.7987	0.7987	0.7987	0.7987	0.7987
USN6	0.5274	0.5317	0.5393	0.5476	0.5559	0.5646	0.5725	0.5786	0.5859	0.5952	0.5996	0.6061	0.6133	0.6183	0.6241	0.6291	0.6732	0.6818	0.6861	0.6948	0.6991	0.7071	0.7143	0.7186	0.7229	0.7294	0.7338	0.7381	0.7424	0.7489	0.754	0.7583	0.7648	0.7691	0.7749	0.7814	0.7857	0.79	0.7965	0.8009	0.8052	0.8117	0.8543	0.8586	0.8629	0.8694	0.8745	0.8788	0.886
USN7	0.5544	0.5623	0.5673	0.5863	0.5906	0.5949	0.6022	0.6091	0.6134	0.6206	0.6346	0.6444	0.6517	0.656	0.661	0.6654	0.6785	0.6857	0.693	0.6995	0.7038	0.7082	0.7255	0.7327	0.7388	0.746	0.7504	0.7569	0.7626	0.7756	0.7821	0.7864	0.803	0.803	0.803	0.803	0.803	0.803	0.803	0.803	0.803	0.803	0.803	0.803	0.803	0.803	0.803	0.803	0.803
USN8	0.3781	0.3831	0.4159	0.4732	0.4903	0.4968	0.5051	0.513	0.5173	0.5599	0.5649	0.6346	0.6411	0.6487	0.6587	0.6677	0.6777	0.6828	0.6871	0.6949	0.7005	0.7048	0.7113	0.717	0.722	0.7299	0.7356	0.7412	0.7468	0.7559	0.7615	0.7659	0.7792	0.7835	0.7886	0.7951	0.7994	0.8038	0.825	0.8315	0.8442	0.8535	0.8586	0.8636	0.868	0.8759	0.8802	0.8846	0.8918
USN9	0.4776	0.4891	0.4942	0.5043	0.5086	0.5191	0.5278	0.5339	0.539	0.5473	0.5523	0.5566	0.566	0.5729	0.5772	0.5815	0.6263	0.6313	0.6364	0.645	0.6522	0.6566	0.6645	0.6717	0.676	0.6833	0.6883	0.6934	0.6991	0.7056	0.71	0.7143	0.7215	0.7662	0.7713	0.7778	0.7828	0.7872	0.7937	0.798	0.8431	0.8514	0.8557	0.8608	0.8665	0.873	0.8781	0.8824	0.8896
USN10	0.5274	0.539	0.5433	0.5541	0.562	0.5664	0.5736	0.5786	0.583	0.5902	0.5952	0.6003	0.6104	0.6162	0.6212	0.6277	0.6364	0.6407	0.6486	0.6551	0.6595	0.6638	0.6703	0.6753	0.6797	0.6869	0.6912	0.6955	0.6999	0.7078	0.7496	0.754	0.7605	0.7648	0.7691	0.7756	0.7807	0.79	0.7965	0.8009	0.8052	0.8117	0.8571	0.8615	0.8665	0.8737	0.8788	0.8831	0.8896
USN11	0.6021	0.6115	0.6158	0.6299	0.6378	0.6447	0.6526	0.6627	0.667	0.675	0.68	0.6858	0.697	0.702	0.7071	0.7143	0.7208	0.7266	0.7316	0.7388	0.7431	0.7482	0.7547	0.7597	0.7641	0.7713	0.7756	0.7799	0.7843	0.7908	0.7951	0.7994	0.8059	0.8102	0.8146	0.8211	0.8254	0.8297	0.8362	0.8413	0.8456	0.855	0.8593	0.8636	0.8687	0.8759	0.8802	0.8846	0.8911
USN12	0.4412	0.4455	0.4513	0.4636	0.4679	0.474	0.4805	0.4856	0.5808	0.6082	0.6188	0.6246	0.6407	0.6457	0.6533	0.6591	0.671	0.676	0.6825	0.689	0.7287	0.7338	0.741	0.7489	0.754	0.7605	0.7648	0.7713	0.7756	0.7821	0.7872	0.7933	0.8012	0.8081	0.8131	0.8203	0.8247	0.829	0.8362	0.842	0.8463	0.8528	0.8571	0.8615	0.8658	0.8723	0.8766	0.881	0.8874
USN13	0.4264	0.4307	0.4358	0.4437	0.5582	0.5665	0.5737	0.5781	0.5824	0.5918	0.6037	0.6109	0.6364	0.645	0.6515	0.6566	0.6991	0.7078	0.7132	0.7211	0.7262	0.732	0.746	0.7511	0.7583	0.7662	0.772	0.7763	0.7814	0.7886	0.7937	0.7994	0.8059	0.811	0.8167	0.824	0.829	0.8333	0.8405	0.8449	0.8492	0.8557	0.86	0.8644	0.8687	0.8759	0.8802	0.8853	0.8918
USN14	0.5602	0.5674	0.5807	0.5911	0.5993	0.6043	0.618	0.6223	0.6273	0.6414	0.6457	0.6519	0.6584	0.6681	0.6804	0.689	0.7035	0.7092	0.7143	0.7237	0.7287	0.7345	0.7489	0.7547	0.7597	0.7677	0.7749	0.7799	0.785	0.7915	0.7965	0.8009	0.8074	0.8131	0.8189	0.8261	0.8304	0.8348	0.842	0.8463	0.8506	0.8571	0.8615	0.8658	0.8701	0.8766	0.881	0.8853	0.8918
USN15	0.412	0.4163	0.4214	0.4278	0.4322	0.438	0.4452	0.4502	0.4545	0.461	0.4654	0.4704	0.4769	0.4827	0.487	0.4913	0.4978	0.5022	0.5065	0.513	0.5527	0.557	0.5974	0.6061	0.6118	0.6198	0.6248	0.6291	0.6335	0.6407	0.645	0.6494	0.6558	0.6602	0.6645	0.671	0.6753	0.7969	0.8095	0.8182	0.8182	0.8182	0.8182	0.8182	0.8182	0.8182	0.8182	0.8182	0.8182
USN16	0.4144	0.4209	0.4266	0.4484	0.4556	0.4628	0.4747	0.4791	0.4834	0.4906	0.4949	0.4993	0.5065	0.5108	0.5202	0.5527	0.561	0.566	0.5711	0.5808	0.5866	0.5909	0.5981	0.6025	0.6068	0.6133	0.6176	0.6227	0.627	0.6342	0.6385	0.6429	0.6494	0.6537	0.658	0.6645	0.6688	0.7107	0.8146	0.8203	0.8261	0.8355	0.8413	0.8499	0.8499	0.8499	0.8499	0.8499	0.8499
USN17	0.4144	0.4209	0.4266	0.4484	0.4556	0.4628	0.4747	0.4791	0.4834	0.4906	0.4949	0.4993	0.5065	0.5108	0.5202	0.5527	0.561	0.566	0.5711	0.5808	0.5866	0.5909	0.5981	0.6025	0.6068	0.6133	0.6176	0.6227	0.627	0.6342	0.6385	0.6429	0.6494	0.6537	0.658	0.6645	0.6688	0.7107	0.8146	0.8203	0.8261	0.8355	0.8413	0.8499	0.8499	0.8499	0.8499	0.8499	0.8499
USN18	0.4347	0.4398	0.4448	0.4527	0.4578	0.4621	0.4686	0.4729	0.4802	0.4867	0.5782	0.5858	0.5988	0.6071	0.6126	0.6176	0.6255	0.6631	0.6674	0.6746	0.6789	0.684	0.6912	0.6962	0.7006	0.7071	0.7128	0.7186	0.7229	0.7309	0.7352	0.7763	0.7864	0.7929	0.8001	0.8074	0.8124	0.8189	0.8276	0.8333	0.8391	0.8503	0.8553	0.8615	0.8665	0.8737	0.8781	0.8824	0.8889
USN19	0.503	0.5126	0.5268	0.5619	0.5764	0.5921	0.6035	0.6138	0.6232	0.6312	0.637	0.6442	0.6543	0.6652	0.6757	0.6825	0.6905	0.697	0.7031	0.7157	0.7201	0.7251	0.7374	0.7446	0.7511	0.7612	0.7662	0.7713	0.7763	0.7857	0.79	0.7958	0.8059	0.8102	0.8146	0.824	0.8283	0.8341	0.8405	0.8449	0.8492	0.8571	0.8615	0.8658	0.868	0.868	0.868	0.868	0.868
USN20	0.588	0.6061	0.6118	0.6223	0.6291	0.636	0.645	0.6551	0.6613	0.6703	0.6768	0.6818	0.689	0.6952	0.7013	0.7085	0.715	0.7208	0.7258	0.733	0.7381	0.7431	0.7504	0.7554	0.7605	0.767	0.7727	0.7771	0.7814	0.7879	0.7929	0.7973	0.8052	0.8095	0.8139	0.8225	0.8268	0.8312	0.8384	0.8427	0.847	0.855	0.8593	0.8636	0.868	0.8745	0.8795	0.8838	0.8911
USN21	0.5493	0.5608	0.5658	0.5795	0.586	0.6244	0.6367	0.6457	0.6519	0.6605	0.6692	0.675	0.6833	0.6883	0.6934	0.7013	0.7132	0.7197	0.7258	0.7345	0.7395	0.746	0.7532	0.7576	0.7626	0.7691	0.7734	0.7792	0.7843	0.7908	0.7951	0.7994	0.8088	0.816	0.8203	0.8268	0.8312	0.8355	0.842	0.8463	0.8506	0.8571	0.8615	0.8658	0.8701	0.8766	0.881	0.8853	0.8918
non-USN1	0.5073	0.566	0.5719	0.5836	0.624	0.654	0.6627	0.6771	0.6814	0.7065	0.7115	0.7197	0.7269	0.733	0.7385	0.7428	0.7524	0.7567	0.767	0.7782	0.8226	0.8298	0.8453	0.8504	0.8561	0.8626	0.867	0.8727	0.8799	0.8879	0.8951	0.8994	0.9074	0.9124	0.9175	0.924	0.9283	0.9326	0.9391	0.9434	0.9478	0.9543	0.9586	0.9636	0.968	0.9759	0.9802	0.9846	0.9918
non-USN2	0.53	0.569	0.5755	0.5834	0.5917	0.596	0.6054	0.6112	0.6155	0.6238	0.6289	0.6339	0.6411	0.6455	0.6498	0.6541	0.7055	0.7111	0.7178	0.7243	0.7286	0.733	0.7408	0.7501	0.7544	0.7631	0.7685	0.7822	0.7876	0.8334	0.8377	0.8428	0.8511	0.8561	0.8605	0.8749	0.8799	0.8857	0.8937	0.898	0.903	0.9102	0.916	0.9203	0.9247	0.9312	0.9355	0.981	0.9918
non-USN3	0.7016	0.7059	0.7117	0.7258	0.7336	0.738	0.7486	0.7573	0.7623	0.7724	0.7775	0.7869	0.7941	0.7984	0.8027	0.8092	0.8193	0.8237	0.8316	0.8417	0.846	0.8511	0.859	0.8633	0.8677	0.8749	0.8792	0.8843	0.8886	0.8951	0.8994	0.9038	0.9117	0.916	0.9203	0.9203	0.9203	0.9203	0.9203	0.9203	0.9203	0.9203	0.9203	0.9203	0.9203	0.9203	0.9203	0.9203	0.9203
non-USN4	0.6674	0.6743	0.6786	0.6937	0.703	0.7074	0.7146	0.7229	0.7279	0.7436	0.7631	0.7681	0.7753	0.7861	0.7934	0.7984	0.8074	0.8125	0.8186	0.828	0.8352	0.8395	0.8475	0.8518	0.8561	0.8641	0.8684	0.8727	0.8799	0.8864	0.8937	0.9016	0.9088	0.9131	0.9175	0.924	0.9283	0.9326	0.9369	0.9369	0.9369	0.9369	0.9369	0.9369	0.9369	0.9369	0.9369	0.9369	0.9369
non-USN5	0.5733	0.5805	0.5848	0.5942	0.5986	0.6051	0.6123	0.6166	0.6224	0.6595	0.6639	0.6682	0.6754	0.6804	0.6848	0.7214	0.7947	0.8001	0.8045	0.811	0.8153	0.8196	0.8261	0.8312	0.8386	0.8532	0.8576	0.8688	0.8738	0.881	0.8861	0.8915	0.898	0.9023	0.9066	0.9131	0.9261	0.9312	0.9391	0.9434	0.9485	0.955	0.9593	0.9644	0.9687	0.9759	0.9802	0.9853	0.9918
non-USN6	0.6605	0.6663	0.6753	0.684	0.6898	0.6948	0.7024	0.7074	0.7154	0.7229	0.7273	0.7327	0.7392	0.7449	0.7493	0.7556	0.7628	0.7685	0.7728	0.7807	0.7851	0.7916	0.7988	0.8031	0.8074	0.8244	0.8294	0.8338	0.8381	0.8453	0.8897	0.894	0.9012	0.9056	0.911	0.9189	0.9247	0.929	0.9384	0.9427	0.947	0.9557	0.96	0.9658	0.9658	0.9658	0.9658	0.9658	0.9658
non-USN7	0.5098	0.5141	0.5185	0.5271	0.5315	0.5372	0.5437	0.5784	0.5841	0.5906	0.5949	0.6007	0.6079	0.6123	0.6556	0.6606	0.6671	0.6714	0.6758	0.6887	0.6931	0.6981	0.7053	0.7097	0.7957	0.8038	0.8096	0.817	0.8214	0.8579	0.8652	0.8695	0.885	0.89	0.8958	0.9045	0.9095	0.9139	0.9218	0.9319	0.9391	0.947	0.9514	0.9571	0.9615	0.9723	0.9766	0.9817	0.9896
non-USN8	0.561	0.5668	0.5787	0.5913	0.5971	0.6051	0.613	0.6173	0.6224	0.6289	0.6346	0.6743	0.7288	0.7355	0.7411	0.7455	0.7519	0.7563	0.763	0.7695	0.7825	0.7898	0.7962	0.802	0.8078	0.8172	0.8626	0.867	0.872	0.8785	0.8828	0.8929	0.9005	0.9048	0.9099	0.9171	0.9214	0.9258	0.9323	0.9442	0.9492	0.9557	0.96	0.9644	0.9687	0.9752	0.9795	0.9846	0.9911
non-USN9	0.6553	0.6633	0.6683	0.6778	0.6851	0.6894	0.6959	0.7002	0.7045	0.7118	0.7175	0.7527	0.7606	0.766	0.7745	0.7861	0.7926	0.7983	0.8041	0.812	0.8164	0.8214	0.8294	0.8367	0.8504	0.8569	0.8619	0.8677	0.872	0.8792	0.8835	0.889	0.8962	0.9095	0.9139	0.9203	0.9261	0.9312	0.9384	0.9427	0.947	0.9543	0.9586	0.9629	0.9672	0.9745	0.981	0.9853	0.9918
non-USN10	0.6626	0.6694	0.6737	0.6867	0.6949	0.7088	0.7349	0.7429	0.7494	0.7587	0.7685	0.775	0.7836	0.7901	0.7952	0.7995	0.8067	0.811	0.8201	0.8309	0.8367	0.8417	0.8511	0.8554	0.8612	0.8684	0.8734	0.8778	0.8843	0.8908	0.8951	0.8994	0.9059	0.9102	0.9153	0.9218	0.9261	0.9319	0.9384	0.9427	0.947	0.955	0.9593	0.9658	0.9701	0.9766	0.981	0.9853	0.9918
non-USN11	0.6709	0.6759	0.689	0.7068	0.7147	0.7198	0.7277	0.732	0.7364	0.7436	0.7486	0.753	0.7669	0.7737	0.7802	0.7897	0.7969	0.8019	0.8063	0.8128	0.8171	0.8222	0.8308	0.8359	0.8402	0.8481	0.8532	0.8626	0.8742	0.8807	0.8861	0.8926	0.9012	0.9056	0.9117	0.9182	0.9232	0.9283	0.9369	0.9413	0.9456	0.9528	0.9586	0.9629	0.9672	0.9737	0.9781	0.9838	0.9903
non-USN12	0.5351	0.5481	0.5524	0.5589	0.5639	0.569	0.5762	0.5805	0.5848	0.5921	0.5978	0.6022	0.6087	0.613	0.6173	0.6216	0.6606	0.6685	0.6736	0.6801	0.6844	0.6887	0.6952	0.6996	0.7039	0.7104	0.7147	0.719	0.7234	0.7299	0.7342	0.7385	0.8063	0.8107	0.815	0.8266	0.8742	0.8792	0.8864	0.8915	0.8958	0.9023	0.9074	0.9203	0.9247	0.9312	0.9355	0.9398	0.9463
[truncated: 2 more columns]

## Sheet: sigma
USN1	1.7404	1.758	1.6731	1.5277	1.4946	1.4977	1.4833	1.4473	1.4096	1.4692	1.4409	1.3942	1.3831	1.3999	1.3827	1.3751	1.3328	1.3415	1.3246	1.2914	1.2861	1.2614	1.248	1.2534	1.255	1.244	1.2431	1.2273	1.1995	1.1713	1.1554	1.1525	1.1396	1.1255	1.1239	1.1301	1.1253	1.1126	1.1063	1.1	1.0938	1.0826	1.0761	1.0713	1.0671	1.0595	1.0507	1.0467	1.0403
USN2	0.9087	0.9449	0.951	0.9497	1.0135	1.0006	1.1292	1.1359	1.1405	1.1369	1.1359	1.1205	1.0928	1.0809	1.0747	1.075	1.0754	1.071	1.061	1.0507	1.0725	1.0779	1.067	1.0661	1.069	1.0622	1.0531	1.0458	1.0463	1.0032	0.9998	1.0002	0.9966	0.996	0.9953	0.966	0.9786	0.976	0.9944	0.9825	0.9865	0.9838	1.0005	0.9995	0.9985	0.9983	0.997	1.0123	1.0092
USN3	1.6489	1.6274	1.5757	1.4742	1.4973	1.5725	1.537	1.4832	1.4491	1.4407	1.4499	1.4164	1.372	1.347	1.3445	1.3421	1.3302	1.3267	1.2997	1.2952	1.2912	1.2798	1.2879	1.2658	1.2492	1.2241	1.2171	1.2085	1.1948	1.1831	1.1639	1.1525	1.1338	1.1294	1.1262	1.1275	1.1274	1.1274	1.1273	1.1275	1.1268	1.127	1.1276	1.1272	1.1274	1.1265	1.128	1.1281	1.1276
USN4	1.023	1.2899	1.2588	1.2254	1.2098	1.1654	1.1625	1.2078	1.1829	1.176	1.2246	1.322	1.2902	1.2686	1.2918	1.2797	1.2791	1.2707	1.2603	1.2451	1.2342	1.2286	1.2188	1.2075	1.1943	1.1813	1.1747	1.1887	1.1436	1.1325	1.142	1.1276	1.103	1.0954	1.0904	1.1006	1.0906	1.0858	1.1069	1.107	1.1068	1.1078	1.1077	1.1071	1.1072	1.1075	1.1073	1.1068	1.1071
USN5	1.5964	1.5327	1.4948	1.4537	1.4509	1.4255	1.393	1.4699	1.4758	1.4227	1.3735	1.3784	1.3539	1.3486	1.3305	1.3116	1.2888	1.2796	1.2611	1.2461	1.2283	1.2097	1.1743	1.2002	1.1837	1.1746	1.1716	1.1703	1.1684	1.1551	1.1433	1.1432	1.1435	1.1423	1.1436	1.1414	1.144	1.1415	1.1423	1.1425	1.1436	1.1437	1.1413	1.1438	1.1428	1.1428	1.1441	1.1431	1.1436
USN6	1.6838	1.6754	1.6047	1.5613	1.4949	1.4268	1.4384	1.4298	1.3838	1.3098	1.3165	1.3127	1.2554	1.2293	1.2229	1.2007	1.1901	1.1884	1.1605	1.1352	1.1182	1.0995	1.0927	1.0869	1.0833	1.0627	1.0791	1.065	1.0505	1.0363	1.0431	1.0468	1.038	1.0409	1.0363	1.034	1.0284	1.028	1.0248	1.0195	1.0163	1.0134	1.0086	1.0065	1.0047	1.0039	1.0035	1.0036	1.0016
USN7	1.396	1.4017	1.3215	1.3875	1.3751	1.4161	1.3604	1.3326	1.3108	1.2777	1.2843	1.2418	1.2001	1.2723	1.2696	1.2557	1.2516	1.2391	1.2337	1.1997	1.1847	1.169	1.192	1.1915	1.1942	1.1786	1.17	1.1707	1.1601	1.1543	1.1492	1.1395	1.1084	1.1092	1.1104	1.1081	1.1081	1.1087	1.1096	1.1086	1.1092	1.1088	1.1085	1.1086	1.1079	1.1105	1.1085	1.1094	1.1086
USN8	0.8986	0.8905	0.9057	0.9328	0.9596	0.9411	0.9347	0.9219	0.9142	0.9135	0.9174	0.9623	0.9536	1.0013	0.991	0.9801	0.9669	0.9572	0.9702	0.9754	0.9685	0.9773	0.9754	0.9678	0.9606	0.9555	0.9537	0.9525	0.9507	0.9514	0.9489	0.9506	1.0371	1.0384	1.0311	1.0286	1.0239	1.0224	1.0286	1.0329	1.0535	1.0399	1.0368	1.0342	1.0326	1.0269	1.0267	1.0268	1.0316
USN9	1.1665	1.1341	1.1925	1.2415	1.2595	1.2428	1.2245	1.2053	1.1928	1.1688	1.1629	1.1571	1.1417	1.1413	1.1675	1.1525	1.1478	1.1394	1.125	1.1038	1.1256	1.1134	1.0926	1.0828	1.073	1.0581	1.0519	1.0427	1.0386	1.0326	1.0286	1.0244	1.0224	1.0216	1.0215	1.0255	1.024	1.0208	1.015	1.0146	1.0147	1.0145	1.0229	1.0283	1.0196	1.018	1.0122	1.0107	1.0101
USN10	1.4984	1.399	1.3702	1.3617	1.3478	1.3145	1.3037	1.2887	1.2942	1.3423	1.3107	1.3164	1.278	1.2741	1.2408	1.2301	1.2126	1.2003	1.1859	1.1649	1.1432	1.1452	1.1364	1.1397	1.1284	1.1079	1.0952	1.0804	1.0674	1.0613	1.0606	1.0546	1.0505	1.0441	1.0423	1.0376	1.0328	0.9913	1.0275	1.0214	1.0201	1.0191	1.0195	1.0157	1.0125	1.0093	1.0072	1.0084	1.0073
USN11	1.7733	1.6847	1.6045	1.6164	1.6044	1.539	1.474	1.4227	1.3955	1.362	1.3644	1.3267	1.3354	1.3037	1.28	1.2569	1.2188	1.1988	1.1872	1.1667	1.1686	1.1583	1.1453	1.1532	1.1455	1.128	1.1209	1.1089	1.0961	1.0947	1.0867	1.0814	1.0786	1.0703	1.0602	1.0617	1.0571	1.0537	1.0483	1.0445	1.039	1.0389	1.0358	1.0334	1.0297	1.0248	1.0232	1.0189	1.0167
USN12	1.1422	1.2325	1.209	1.1655	1.1489	1.1321	1.1387	1.1061	1.2522	1.1978	1.3102	1.2966	1.2572	1.2299	1.2014	1.1927	1.1754	1.1712	1.1674	1.1553	1.1481	1.1631	1.147	1.1389	1.1275	1.1278	1.1259	1.1338	1.1306	1.1176	1.1142	1.1039	1.1065	1.1	1.089	1.0742	1.0718	1.0659	1.0622	1.0613	1.0538	1.0497	1.0444	1.0451	1.045	1.0384	1.0365	1.0319	1.0274
USN13	1.3426	1.2979	1.2609	1.1842	1.3756	1.3596	1.2978	1.2898	1.2631	1.2379	1.2211	1.2025	1.2075	1.2123	1.2053	1.1956	1.1847	1.2255	1.2148	1.1817	1.1753	1.1599	1.1619	1.1378	1.1295	1.1063	1.1294	1.1276	1.1373	1.1314	1.1176	1.1089	1.0975	1.0991	1.0848	1.0776	1.0709	1.0627	1.0776	1.0714	1.0657	1.0612	1.0577	1.0527	1.0461	1.0395	1.0357	1.0304	1.026
USN14	1.5036	1.5323	1.5218	1.5234	1.4888	1.4817	1.4318	1.4187	1.4411	1.4119	1.3741	1.3525	1.302	1.3473	1.3388	1.3136	1.3085	1.2855	1.2815	1.2394	1.2542	1.2299	1.2295	1.2123	1.1921	1.1668	1.1459	1.1623	1.153	1.1424	1.1364	1.1256	1.1183	1.1072	1.0981	1.0895	1.1016	1.0906	1.0925	1.0886	1.0826	1.07	1.0603	1.0527	1.0471	1.042	1.0371	1.0335	1.026
USN15	1.1705	1.169	1.1635	1.125	1.1137	1.1226	1.116	1.0956	1.0766	1.066	1.0566	1.0493	1.0541	1.0444	1.0422	1.0361	1.034	1.0331	1.0295	1.0249	0.975	0.9985	1.0032	1.0579	1.0544	1.0492	1.0468	1.0513	1.0509	1.0462	1.0436	1.0423	1.0394	1.0379	1.0349	1.0335	1.0336	1.1675	1.1617	1.1661	1.164	1.1646	1.1653	1.1663	1.1646	1.1642	1.1649	1.166	1.1652
USN16	1.2163	1.1303	1.1282	1.0779	1.0779	1.0901	1.1549	1.1543	1.1522	1.1602	1.1537	1.15	1.1539	1.1445	1.0675	1.0779	1.0691	1.0667	1.0639	1.0757	1.0723	1.0625	1.063	1.0605	1.0592	1.0592	1.057	1.0561	1.0536	1.05	1.0503	1.1275	1.125	1.1244	1.1253	1.126	1.1218	1.127	1.2146	1.2089	1.2115	1.2176	1.2217	1.1935	1.193	1.1936	1.1908	1.1934	1.1932
USN17	1.2138	1.1281	1.13	1.0796	1.0802	1.0903	1.1564	1.1521	1.1517	1.1605	1.1539	1.1501	1.1543	1.1447	1.0682	1.0767	1.0702	1.068	1.0633	1.0782	1.0729	1.0624	1.0636	1.0612	1.0616	1.0593	1.0579	1.0555	1.0536	1.0507	1.0497	1.1275	1.1234	1.1254	1.1233	1.1265	1.1237	1.1268	1.2143	1.2115	1.2135	1.2181	1.2209	1.1934	1.1944	1.1924	1.1934	1.1932	1.1933
USN18	1.1776	1.1722	1.164	1.1275	1.1359	1.1272	1.103	1.0991	1.0081	0.9872	1.0363	1.0459	1.0222	1.0484	1.0384	1.0327	1.0416	1.045	1.0359	1.0281	1.0758	1.0678	1.0596	1.054	1.0495	1.0414	1.0377	1.0485	1.0493	1.0441	1.0419	1.0442	1.0422	1.0419	1.0418	1.0414	1.038	1.0363	1.0347	1.0335	1.0333	0.9974	0.9967	0.9967	0.992	1.0031	0.9997	1.005	1.0016
USN19	1.704	1.6606	1.6994	1.7052	1.6498	1.6946	1.7171	1.7012	1.6782	1.6933	1.6629	1.6802	1.7206	1.6994	1.6564	1.6352	1.6369	1.5857	1.5634	1.5425	1.5203	1.5142	1.4872	1.4616	1.4582	1.4125	1.3849	1.3807	1.3604	1.3214	1.3065	1.279	1.2611	1.239	1.22	1.2027	1.1859	1.1737	1.1505	1.1395	1.1278	1.1167	1.1027	1.093	1.0831	1.0827	1.0823	1.0824	1.0824
USN20	1.9538	1.8249	1.7861	1.7175	1.6696	1.6097	1.528	1.5201	1.4918	1.4875	1.4413	1.3957	1.3516	1.3382	1.306	1.3031	1.2573	1.2389	1.2182	1.1974	1.197	1.1761	1.1508	1.1387	1.1366	1.1156	1.1109	1.1023	1.0996	1.0868	1.0779	1.0718	1.0591	1.0542	1.0537	1.0505	1.0462	1.0424	1.0401	1.0366	1.0285	1.0244	1.0219	1.0165	1.0143	1.0126	1.0106	1.0087	1.0097
USN21	1.656	1.6737	1.7023	1.6733	1.6123	1.6557	1.6366	1.5482	1.5352	1.497	1.4662	1.4295	1.4286	1.4065	1.3706	1.3578	1.3058	1.276	1.2575	1.2276	1.2316	1.22	1.2007	1.1831	1.1771	1.1785	1.1939	1.1806	1.1583	1.1598	1.1499	1.1494	1.1417	1.1398	1.1364	1.1219	1.1115	1.0951	1.0826	1.0797	1.0679	1.0672	1.0658	1.0594	1.0521	1.0421	1.0387	1.0343	1.0315
non-USN1	1.0314	1.0811	1.0644	1.1171	1.1073	1.1186	1.1117	1.1269	1.1108	1.1918	1.2339	1.2336	1.1997	1.2481	1.238	1.2402	1.2048	1.2019	1.2492	1.2294	1.2243	1.2535	1.2268	1.2376	1.2286	1.2291	1.2198	1.2128	1.1928	1.1762	1.1894	1.186	1.1756	1.1693	1.1674	1.1631	1.1534	1.165	1.1621	1.1537	1.1468	1.1369	1.1347	1.1303	1.1257	1.1211	1.1187	1.1158	1.1131
non-USN2	1.2402	1.2241	1.1524	1.1449	1.0902	1.0929	1.1513	1.1641	1.156	1.159	1.148	1.1491	1.1407	1.1406	1.1324	1.1302	1.117	1.1199	1.1445	1.1397	1.1384	1.1398	1.1347	1.1438	1.1433	1.1502	1.1518	1.1865	1.1824	1.1967	1.1942	1.1929	1.1894	1.1897	1.1877	1.2166	1.2149	1.2119	1.2144	1.2139	1.2117	1.2094	1.2064	1.2043	1.2031	1.2048	1.2045	1.2036	1.2046
non-USN3	1.6037	1.5656	1.5231	1.4588	1.5747	1.5365	1.4894	1.5284	1.4858	1.4649	1.4564	1.4492	1.4272	1.3951	1.3759	1.3782	1.3546	1.3367	1.3482	1.3244	1.3165	1.2959	1.2871	1.272	1.2565	1.2393	1.2242	1.205	1.1943	1.1762	1.1737	1.1598	1.1487	1.1491	1.1392	1.1399	1.1395	1.1391	1.1397	1.1397	1.1396	1.1391	1.1397	1.1403	1.1395	1.1397	1.1403	1.1403	1.1399
non-USN4	1.232	1.2197	1.184	1.7881	1.5019	1.5884	1.5658	1.5448	1.5127	1.5987	1.5363	1.5713	1.5459	1.7179	1.5983	1.6618	1.509	1.5792	1.5617	1.5114	1.5036	1.4828	1.4563	1.4197	1.4189	1.404	1.3867	1.3821	1.3554	1.3336	1.324	1.307	1.3013	1.2882	1.276	1.2516	1.234	1.2252	1.2153	1.2159	1.2158	1.2161	1.216	1.2156	1.2156	1.2158	1.2156	1.2167	1.2162
non-USN5	1.377	1.3616	1.3549	1.3057	1.299	1.1992	1.1958	1.1822	1.1675	1.1623	1.1507	1.13	1.1142	1.1076	1.088	1.0892	1.1093	1.102	1.1037	1.0903	1.0826	1.077	1.0681	1.0673	1.0914	1.1176	1.1221	1.1334	1.126	1.1187	1.1179	1.1177	1.1225	1.1171	1.1133	1.1112	1.1294	1.1369	1.1398	1.1348	1.1326	1.1253	1.1215	1.1183	1.115	1.1129	1.1128	1.1122	1.1126
non-USN6	1.5925	1.5589	1.5926	1.5209	1.4949	1.4603	1.4309	1.4022	1.3964	1.3507	1.3317	1.3027	1.2664	1.2486	1.233	1.2077	1.194	1.1817	1.1745	1.1565	1.1573	1.1476	1.1442	1.1382	1.135	1.1802	1.1732	1.1627	1.163	1.161	1.1592	1.1512	1.1449	1.1417	1.1516	1.1435	1.1366	1.134	1.0912	1.084	1.0832	1.1166	1.1175	1.1137	1.1136	1.1137	1.1138	1.1142	1.1139
non-USN7	1.2902	1.277	1.282	1.1691	1.1649	1.1586	1.1442	1.146	1.1567	1.1514	1.1397	1.1341	1.1231	1.1368	1.0682	1.0633	1.0578	1.0523	1.0534	1.0316	1.0295	1.0333	1.0324	1.0306	1.0833	1.0906	1.0966	1.1019	1.0965	1.1003	1.1569	1.1574	1.2328	1.2701	1.272	1.2708	1.2689	1.2666	1.2642	1.2622	1.2598	1.2546	1.2504	1.2493	1.2482	1.2291	1.2331	1.23	1.2271
non-USN8	1.1917	1.1722	1.1309	1.1755	1.1587	1.1841	1.1426	1.1446	1.1275	1.1206	1.1059	1.1074	1.0933	1.1216	1.1143	1.1036	1.0882	1.08	1.0874	1.0827	1.1841	1.1847	1.1716	1.1735	1.1713	1.1724	1.1734	1.1627	1.1634	1.154	1.1513	1.1362	1.1306	1.1283	1.1286	1.1257	1.1228	1.1199	1.117	1.1206	1.1221	1.1214	1.1183	1.1186	1.1191	1.1157	1.1138	1.1141	1.1148
non-USN9	1.5518	1.5102	1.4857	1.4781	1.448	1.4079	1.3709	1.3707	1.3346	1.314	1.3274	1.3111	1.3023	1.2955	1.2965	1.2996	1.2708	1.2545	1.2597	1.2327	1.2206	1.2204	1.2181	1.2065	1.1821	1.1688	1.1715	1.17	1.1597	1.147	1.1451	1.1417	1.1377	1.1465	1.1435	1.1521	1.1532	1.1458	1.1412	1.1422	1.1387	1.1374	1.141	1.1382	1.1408	1.1356	1.1367	1.1337	1.129
non-USN10	1.4028	1.3782	1.3291	1.3007	1.2587	1.2498	1.3696	1.425	1.4046	1.3405	1.3736	1.3578	1.3182	1.3043	1.2974	1.2915	1.2712	1.2665	1.2913	1.2786	1.2553	1.2523	1.2561	1.2657	1.2494	1.2358	1.2265	1.2225	1.2293	1.2203	1.2065	1.1964	1.1818	1.1876	1.1759	1.1687	1.1652	1.1615	1.1584	1.1525	1.153	1.1437	1.1427	1.1366	1.1327	1.1285	1.1272	1.1257	1.1191
non-USN11	1.7569	1.7213	1.7904	1.6935	1.5872	1.5313	1.4526	1.442	1.4599	1.422	1.3781	1.3493	1.3246	1.2991	1.3216	1.311	1.3024	1.2865	1.2783	1.2614	1.2416	1.2238	1.1935	1.1846	1.1716	1.1567	1.1512	1.1721	1.2169	1.2213	1.2117	1.207	1.2118	1.202	1.1932	1.1835	1.1748	1.1667	1.1643	1.1574	1.1534	1.1574	1.1581	1.1509	1.1452	1.1359	1.1304	1.1273	1.1227
non-USN12	1.2373	1.2897	1.2492	1.2373	1.2073	1.2194	1.2365	1.2244	1.2084	1.1908	1.1879	1.1786	1.1643	1.1533	1.1391	1.1386	1.1407	1.1447	1.1425	1.1411	1.1456	1.1425	1.1362	1.1318	1.1268	1.1224	1.1214	1.1201	1.1198	1.1198	1.1186	1.1188	1.1569	1.1566	1.1564	1.175	1.1828	1.187	1.1896	1.192	1.1917	1.1912	1.193	1.2034	1.2031	1.2021	1.2019	1.2017	1.2014
[truncated: 2 more columns]

## Sheet: CP
USN1	0.663	0.6763	0.6564	0.6578	0.6531	0.6656	0.6728	0.6833	0.6906	0.7029	0.7125	0.6943	0.7073	0.7113	0.712	0.7188	0.7299	0.7328	0.7424	0.7391	0.7431	0.7496	0.7702	0.813	0.8227	0.8128	0.8089	0.8113	0.7971	0.7883	0.7803	0.7821	0.7927	0.7942	0.8041	0.8124	0.8193	0.8217	0.8304	0.8347	0.8424	0.8501	0.8548	0.861	0.8684	0.8772	0.8766	0.8837	0.8918
USN2	0.4971	0.5164	0.5213	0.5346	0.6302	0.6427	0.6993	0.7108	0.7106	0.6998	0.7077	0.7116	0.6902	0.6925	0.6963	0.699	0.7392	0.7368	0.7107	0.719	0.7592	0.7581	0.7752	0.7777	0.7766	0.7791	0.7886	0.8012	0.804	0.7832	0.7896	0.7921	0.7966	0.7985	0.7992	0.7983	0.812	0.8175	0.836	0.8236	0.8328	0.8491	0.8642	0.8701	0.8707	0.8787	0.8839	0.8917	0.8944
USN3	0.5959	0.6079	0.6098	0.6231	0.6632	0.6761	0.6991	0.699	0.7002	0.6885	0.7049	0.7065	0.7066	0.7127	0.7203	0.7365	0.7325	0.736	0.7412	0.7532	0.7567	0.7658	0.768	0.7697	0.7735	0.7764	0.7789	0.7915	0.7917	0.7939	0.7929	0.7991	0.7988	0.8022	0.8085	0.8085	0.8085	0.8085	0.8085	0.8085	0.8085	0.8085	0.8085	0.8085	0.8085	0.8085	0.8085	0.8085	0.8085
USN4	0.7184	0.6956	0.7418	0.7241	0.7215	0.7211	0.7271	0.7415	0.7519	0.7568	0.779	0.8684	0.8563	0.8586	0.8538	0.8554	0.8604	0.8605	0.8644	0.8804	0.8633	0.8703	0.8764	0.8732	0.8713	0.8801	0.8779	0.8841	0.8398	0.8468	0.84	0.8518	0.8471	0.8444	0.8481	0.8567	0.8492	0.8529	0.868	0.868	0.868	0.868	0.868	0.868	0.868	0.868	0.868	0.868	0.868
USN5	0.6121	0.6184	0.6288	0.6519	0.6594	0.668	0.6819	0.7289	0.7354	0.7154	0.7236	0.7313	0.7116	0.7134	0.7161	0.7153	0.732	0.7313	0.7265	0.7317	0.7224	0.7231	0.7172	0.7638	0.7677	0.76	0.7713	0.7754	0.7735	0.7875	0.7924	0.8036	0.8036	0.8036	0.8036	0.8036	0.8036	0.8036	0.8036	0.8036	0.8036	0.8036	0.8036	0.8036	0.8036	0.8036	0.8036	0.8036	0.8036
USN6	0.692	0.6983	0.6893	0.7129	0.7106	0.7007	0.7138	0.7214	0.7193	0.7204	0.7311	0.7304	0.7319	0.7442	0.7463	0.7458	0.7444	0.729	0.7263	0.7329	0.7343	0.7317	0.735	0.74	0.7512	0.7541	0.7555	0.7531	0.7564	0.7696	0.7785	0.7819	0.7872	0.7977	0.8025	0.8099	0.8067	0.8145	0.8187	0.8219	0.8222	0.8291	0.8198	0.8272	0.8312	0.834	0.8362	0.8444	0.8524
USN7	0.635	0.674	0.6495	0.6644	0.6791	0.7154	0.7191	0.7246	0.72	0.7364	0.734	0.7199	0.7395	0.776	0.794	0.7905	0.7802	0.7882	0.7889	0.7889	0.8015	0.8021	0.7966	0.8023	0.8039	0.8124	0.8248	0.8268	0.8329	0.838	0.8496	0.854	0.8283	0.8283	0.8283	0.8283	0.8283	0.8283	0.8283	0.8283	0.8283	0.8283	0.8283	0.8283	0.8283	0.8283	0.8283	0.8283	0.8283
USN8	0.562	0.5648	0.5588	0.5578	0.6433	0.6488	0.6642	0.6749	0.6854	0.7248	0.7686	0.7442	0.7329	0.7464	0.733	0.7342	0.7219	0.7256	0.7351	0.7328	0.7321	0.7345	0.733	0.7331	0.7437	0.7467	0.7478	0.7474	0.748	0.752	0.7548	0.7659	0.8606	0.8653	0.8724	0.8816	0.885	0.8903	0.8777	0.8817	0.8948	0.8789	0.8835	0.8906	0.8922	0.9067	0.917	0.9197	0.9362
USN9	0.6247	0.6141	0.6691	0.6692	0.673	0.6559	0.6651	0.6741	0.6758	0.6725	0.682	0.6873	0.6972	0.708	0.7136	0.7208	0.7164	0.7192	0.7254	0.7302	0.7773	0.7846	0.7879	0.7853	0.7899	0.7957	0.8018	0.7999	0.8011	0.7988	0.799	0.8011	0.8055	0.7997	0.8381	0.8355	0.8375	0.8395	0.85	0.8506	0.8479	0.8495	0.8896	0.8907	0.8968	0.8994	0.9065	0.9112	0.9095
USN10	0.6805	0.6327	0.6455	0.6386	0.6277	0.6323	0.6429	0.6496	0.6615	0.6862	0.6872	0.7011	0.7005	0.7037	0.7087	0.7103	0.7143	0.7132	0.7129	0.7112	0.7148	0.7278	0.7309	0.7421	0.7446	0.7537	0.7638	0.7621	0.7551	0.7643	0.7587	0.7597	0.7644	0.7714	0.7772	0.7849	0.7896	0.7932	0.8501	0.8496	0.8498	0.8517	0.8516	0.8496	0.8477	0.8521	0.8522	0.8551	0.8543
USN11	0.6732	0.6707	0.6913	0.6801	0.7038	0.675	0.6739	0.6788	0.6741	0.6746	0.6857	0.6955	0.6935	0.6967	0.689	0.7023	0.6877	0.6981	0.6974	0.6984	0.7071	0.7124	0.7192	0.7204	0.7311	0.729	0.7332	0.7406	0.7496	0.7586	0.7667	0.7673	0.7735	0.7739	0.784	0.7916	0.8013	0.8066	0.8093	0.8118	0.8129	0.8181	0.8235	0.8322	0.8384	0.8472	0.8542	0.8533	0.8625
USN12	0.6764	0.7551	0.7511	0.7569	0.7674	0.7741	0.7761	0.7809	0.7438	0.7105	0.7426	0.741	0.7172	0.7268	0.7206	0.7264	0.7193	0.7231	0.7224	0.7291	0.7189	0.735	0.7458	0.7477	0.749	0.7755	0.7795	0.7956	0.8018	0.8026	0.8088	0.8074	0.8113	0.8147	0.8124	0.8241	0.8204	0.825	0.8344	0.8341	0.8393	0.8483	0.8556	0.8636	0.8658	0.8715	0.8764	0.8819	0.8881
USN13	0.7789	0.7715	0.7868	0.782	0.754	0.7483	0.7426	0.7489	0.7616	0.7751	0.7698	0.7516	0.7369	0.7264	0.7342	0.7416	0.735	0.7541	0.76	0.7666	0.7705	0.776	0.776	0.7596	0.7644	0.7455	0.7869	0.7925	0.8051	0.799	0.8042	0.8128	0.8226	0.8351	0.8147	0.8116	0.8119	0.8161	0.8225	0.8307	0.8358	0.8445	0.8493	0.8598	0.8675	0.8697	0.8726	0.8724	0.8771
USN14	0.6555	0.6647	0.6594	0.6983	0.7018	0.7097	0.6943	0.6961	0.7108	0.7133	0.7199	0.7271	0.7409	0.7402	0.727	0.7275	0.7243	0.7306	0.7432	0.7526	0.7668	0.7683	0.8171	0.8131	0.7874	0.7921	0.8003	0.8063	0.8044	0.8098	0.8098	0.8177	0.8234	0.8311	0.8387	0.8369	0.8498	0.8525	0.8573	0.8593	0.8581	0.8613	0.8561	0.8556	0.8558	0.8574	0.8655	0.8696	0.8716
USN15	0.6782	0.6804	0.6853	0.6949	0.6965	0.7359	0.7394	0.7475	0.7579	0.7796	0.7821	0.7865	0.7885	0.7888	0.7929	0.7957	0.8063	0.8114	0.8219	0.8333	0.7916	0.8432	0.8397	0.9113	0.9176	0.9228	0.9252	0.9563	0.9557	0.9634	0.9675	0.967	0.9719	0.9743	0.9779	0.9759	0.9779	0.9519	0.9417	0.9391	0.9391	0.9391	0.9391	0.9391	0.9391	0.9391	0.9391	0.9391	0.9391
USN16	0.5549	0.5581	0.5597	0.5579	0.5637	0.5788	0.6301	0.6316	0.6293	0.6421	0.6434	0.6492	0.6526	0.6569	0.6612	0.653	0.665	0.6713	0.6736	0.7197	0.7203	0.7298	0.7344	0.7432	0.7436	0.7499	0.7499	0.7564	0.7637	0.7693	0.778	0.9188	0.921	0.9207	0.923	0.9322	0.9405	0.9388	0.9397	0.9507	0.946	0.9424	0.9398	0.8944	0.8944	0.8944	0.8944	0.8944	0.8944
USN17	0.5549	0.5581	0.5597	0.5579	0.5637	0.5788	0.6301	0.6316	0.6293	0.6421	0.6434	0.6492	0.6526	0.6569	0.6612	0.653	0.665	0.6713	0.6736	0.7197	0.7203	0.7298	0.7344	0.7432	0.7436	0.7499	0.7499	0.7564	0.7637	0.7693	0.778	0.9188	0.921	0.9207	0.923	0.9322	0.9405	0.9388	0.9397	0.9507	0.946	0.9424	0.9398	0.8944	0.8944	0.8944	0.8944	0.8944	0.8944
USN18	0.5695	0.5729	0.5821	0.5919	0.6359	0.6457	0.6482	0.6475	0.6458	0.6552	0.6391	0.6864	0.6968	0.7029	0.71	0.7126	0.7176	0.7064	0.7112	0.7198	0.8178	0.8133	0.8227	0.8232	0.8214	0.8247	0.831	0.8323	0.8318	0.8405	0.8451	0.8382	0.8445	0.8498	0.8525	0.8582	0.8645	0.8692	0.88	0.8851	0.8885	0.8528	0.859	0.8659	0.8738	0.8863	0.8866	0.8875	0.8882
USN19	0.7048	0.7207	0.7179	0.7202	0.6898	0.7262	0.7435	0.757	0.7652	0.7842	0.7889	0.7933	0.8108	0.81	0.7946	0.8016	0.8151	0.813	0.8177	0.8202	0.8189	0.8263	0.8267	0.8347	0.8397	0.8374	0.8345	0.8363	0.844	0.8383	0.8449	0.839	0.8451	0.8458	0.846	0.8492	0.8478	0.8486	0.8481	0.8538	0.8552	0.8605	0.8574	0.8595	0.8499	0.8499	0.8499	0.8499	0.8499
USN20	0.6518	0.6427	0.6532	0.6543	0.6657	0.6668	0.6671	0.7102	0.7145	0.719	0.7175	0.708	0.7084	0.7129	0.7238	0.7303	0.7309	0.734	0.7392	0.7472	0.7549	0.7582	0.77	0.7686	0.7722	0.7733	0.7788	0.7854	0.7897	0.7999	0.8044	0.8085	0.8171	0.8258	0.8356	0.8388	0.8476	0.8538	0.8555	0.8636	0.8743	0.8806	0.8886	0.8953	0.8944	0.8973	0.8973	0.8989	0.8966
USN21	0.6645	0.676	0.7222	0.7287	0.7239	0.7521	0.7626	0.7238	0.7274	0.7362	0.747	0.7452	0.7499	0.7436	0.7442	0.747	0.7546	0.7639	0.7614	0.7691	0.7738	0.768	0.7764	0.7794	0.782	0.7829	0.7855	0.7902	0.7895	0.792	0.7924	0.7978	0.808	0.8137	0.8135	0.8255	0.8277	0.8144	0.8227	0.8313	0.8271	0.8389	0.838	0.8397	0.8419	0.8442	0.8513	0.8554	0.8695
non-USN1	0.5758	0.5551	0.5649	0.5841	0.5616	0.5439	0.5602	0.5995	0.6096	0.6252	0.6465	0.6428	0.6338	0.6501	0.6453	0.6598	0.6608	0.6673	0.7156	0.7059	0.7013	0.7101	0.694	0.6985	0.7032	0.715	0.7225	0.725	0.7207	0.7115	0.717	0.7276	0.7355	0.7803	0.7909	0.7963	0.7997	0.8031	0.8183	0.8204	0.8229	0.8266	0.8338	0.8356	0.8415	0.8463	0.8473	0.8406	0.8451
non-USN2	0.4987	0.4979	0.4944	0.5021	0.4936	0.5003	0.5649	0.5815	0.5762	0.5857	0.5949	0.6027	0.6148	0.6141	0.6155	0.6199	0.6253	0.6285	0.6293	0.6446	0.6457	0.6451	0.6532	0.6604	0.6634	0.6688	0.673	0.6857	0.6934	0.6907	0.6969	0.7027	0.7141	0.7246	0.7306	0.787	0.7905	0.7961	0.8419	0.8389	0.8422	0.8436	0.8414	0.8466	0.8453	0.8425	0.8399	0.8396	0.8828
non-USN3	0.5306	0.5308	0.5392	0.5038	0.5609	0.5715	0.5797	0.5939	0.6068	0.6139	0.6201	0.631	0.6361	0.6394	0.6275	0.6353	0.626	0.6276	0.6377	0.6272	0.6383	0.6406	0.6521	0.6563	0.6649	0.6456	0.6463	0.645	0.6483	0.6563	0.6625	0.6697	0.684	0.6958	0.698	0.698	0.698	0.698	0.698	0.698	0.698	0.698	0.698	0.698	0.698	0.698	0.698	0.698	0.698
non-USN4	0.7323	0.7145	0.7308	0.726	0.7266	0.7365	0.7517	0.7426	0.7339	0.7478	0.7277	0.7264	0.7191	0.727	0.7242	0.7257	0.7222	0.7128	0.715	0.7096	0.709	0.7155	0.7291	0.7394	0.7459	0.7509	0.7565	0.7653	0.7652	0.7698	0.7767	0.7816	0.7852	0.7897	0.7923	0.7945	0.7954	0.7996	0.8067	0.8067	0.8067	0.8067	0.8067	0.8067	0.8067	0.8067	0.8067	0.8067	0.8067
non-USN5	0.5885	0.599	0.5991	0.5665	0.5677	0.5702	0.5868	0.5799	0.584	0.5722	0.575	0.5768	0.5744	0.5849	0.59	0.5775	0.5767	0.5849	0.5911	0.6042	0.613	0.6238	0.633	0.6361	0.6499	0.6981	0.6984	0.7376	0.7416	0.7492	0.7514	0.753	0.7429	0.7471	0.7497	0.7409	0.7888	0.7909	0.7897	0.7976	0.8009	0.8081	0.8145	0.8115	0.8164	0.8117	0.8169	0.8213	0.8258
non-USN6	0.5582	0.5502	0.5609	0.559	0.565	0.5623	0.5622	0.5721	0.5682	0.574	0.5828	0.5876	0.5985	0.5995	0.6095	0.5871	0.5931	0.5914	0.5986	0.6131	0.6218	0.6266	0.6448	0.6465	0.6555	0.7134	0.7212	0.7291	0.7267	0.7367	0.7363	0.7446	0.76	0.7612	0.7688	0.779	0.774	0.788	0.7807	0.7853	0.7902	0.8189	0.82	0.8212	0.8212	0.8212	0.8212	0.8212	0.8212
non-USN7	0.5089	0.5104	0.5251	0.5365	0.538	0.5514	0.5666	0.5629	0.6094	0.605	0.6039	0.6002	0.6107	0.6191	0.6134	0.6115	0.6248	0.6333	0.6385	0.6527	0.6489	0.6908	0.7005	0.7021	0.67	0.6707	0.6782	0.6803	0.6921	0.7007	0.7314	0.7396	0.8077	0.8257	0.8308	0.8336	0.8368	0.844	0.8521	0.8478	0.8509	0.853	0.8538	0.8603	0.8633	0.8477	0.8526	0.8564	0.8643
non-USN8	0.555	0.5589	0.5226	0.5591	0.5664	0.5963	0.5892	0.6029	0.6154	0.6175	0.6287	0.6277	0.6299	0.6405	0.6435	0.6506	0.6449	0.6463	0.6521	0.6635	0.7507	0.7487	0.7582	0.7568	0.7593	0.7686	0.7697	0.7708	0.7736	0.7827	0.7874	0.8098	0.813	0.8137	0.8142	0.8173	0.8216	0.8268	0.8365	0.8327	0.8369	0.8366	0.8377	0.8387	0.839	0.8412	0.8434	0.8474	0.8538
non-USN9	0.6399	0.613	0.6122	0.6166	0.629	0.6375	0.6492	0.6563	0.671	0.6745	0.6594	0.6448	0.6598	0.6621	0.6596	0.6585	0.6689	0.674	0.6827	0.6937	0.6944	0.6994	0.7118	0.7189	0.7069	0.7194	0.7223	0.7319	0.7316	0.7357	0.7382	0.7441	0.7504	0.7604	0.7662	0.7838	0.8295	0.8175	0.8238	0.8264	0.8221	0.8339	0.8414	0.8483	0.8493	0.8445	0.8411	0.8378	0.8458
non-USN10	0.5686	0.5784	0.5782	0.5872	0.5756	0.5864	0.6245	0.6893	0.6922	0.6807	0.7166	0.7178	0.6906	0.6973	0.7057	0.7138	0.7237	0.7223	0.7421	0.7234	0.7288	0.7309	0.7396	0.7447	0.7478	0.7486	0.7558	0.7598	0.7686	0.7683	0.7772	0.78	0.7823	0.788	0.7873	0.7872	0.7921	0.7982	0.8058	0.8108	0.8067	0.8059	0.808	0.8033	0.8063	0.8146	0.8222	0.826	0.8287
non-USN11	0.5516	0.5663	0.6118	0.6102	0.6047	0.6006	0.6004	0.6063	0.6167	0.6044	0.613	0.6181	0.6231	0.6232	0.6383	0.6451	0.6522	0.6566	0.6585	0.677	0.6781	0.6742	0.6669	0.6745	0.681	0.6872	0.6997	0.7124	0.769	0.7777	0.7811	0.7796	0.7828	0.7885	0.7853	0.7922	0.7969	0.7975	0.8	0.8053	0.8086	0.8099	0.8113	0.8164	0.8236	0.8338	0.8389	0.8383	0.8416
non-USN12	0.6071	0.6193	0.6045	0.6002	0.5639	0.5616	0.5731	0.5884	0.5842	0.587	0.593	0.5963	0.6052	0.6142	0.607	0.6114	0.6175	0.6626	0.6679	0.6691	0.6651	0.67	0.6749	0.6764	0.674	0.676	0.6833	0.6908	0.6976	0.7038	0.7081	0.7133	0.7154	0.7226	0.7309	0.7504	0.7504	0.7555	0.8004	0.8054	0.8068	0.8064	0.8048	0.8462	0.8457	0.8495	0.8459	0.8456	0.8503
[truncated: 2 more columns]

## Sheet: LP
USN1	1.7769	1.7544	1.726	1.6965	1.6719	1.6559	1.6344	1.623	1.6098	1.584	1.5696	1.5538	1.5315	1.5197	1.5049	1.4935	1.4776	1.4682	1.4559	1.3709	1.3628	1.3548	1.3359	1.3282	1.3206	1.3069	1.2984	1.2845	1.2751	1.2623	1.2543	1.2475	1.2375	1.2309	1.2244	1.2147	1.2084	1.2021	1.1928	1.1856	1.1796	1.1696	1.1637	1.1579	1.1521	1.1436	1.1379	1.1324	1.1232
USN2	2.1248	2.0745	2.0515	2.0172	1.9682	1.9488	1.8806	1.8579	1.8431	1.807	1.793	1.7724	1.648	1.6325	1.6173	1.606	1.5822	1.5714	1.4895	1.4729	1.462	1.4422	1.4274	1.4172	1.4057	1.393	1.3832	1.3723	1.3628	1.3014	1.2911	1.2821	1.2716	1.2623	1.2554	1.2233	1.2147	1.2073	1.1897	1.1826	1.1756	1.1667	1.1608	1.155	1.1493	1.1407	1.1351	1.1296	1.1214
USN3	1.7145	1.6929	1.6735	1.6471	1.6252	1.5918	1.5737	1.5495	1.5374	1.5156	1.496	1.4816	1.4582	1.4475	1.4385	1.4281	1.4057	1.3923	1.3825	1.3702	1.3582	1.3502	1.3385	1.3308	1.3232	1.3088	1.2953	1.2869	1.2774	1.2669	1.2589	1.2509	1.2386	1.232	1.2287	1.2287	1.2287	1.2287	1.2287	1.2287	1.2287	1.2287	1.2287	1.2287	1.2287	1.2287	1.2287	1.2287	1.2287
USN4	2.3794	1.9235	1.9076	1.8805	1.8526	1.7618	1.7354	1.7098	1.6972	1.6757	1.6606	1.6124	1.5829	1.5721	1.5237	1.506	1.4866	1.4771	1.4589	1.4393	1.4186	1.4064	1.3888	1.3764	1.3595	1.3437	1.3225	1.302	1.2833	1.2704	1.2611	1.2543	1.243	1.2353	1.2287	1.219	1.2115	1.2052	1.1877	1.1877	1.1877	1.1877	1.1877	1.1877	1.1877	1.1877	1.1877	1.1877	1.1877
USN5	1.7921	1.776	1.758	1.7207	1.6965	1.6841	1.6599	1.648	1.6364	1.6107	1.5977	1.5777	1.5503	1.5298	1.5181	1.5049	1.4855	1.4698	1.4544	1.4378	1.3628	1.3515	1.3398	1.32	1.3125	1.3014	1.2941	1.2869	1.2798	1.2623	1.2554	1.252	1.252	1.252	1.252	1.252	1.252	1.252	1.252	1.252	1.252	1.252	1.252	1.252	1.252	1.252	1.252	1.252	1.252
USN6	1.896	1.8806	1.8542	1.8261	1.7988	1.7712	1.7467	1.7282	1.7069	1.68	1.6679	1.65	1.6306	1.6173	1.6023	1.5894	1.4855	1.4667	1.4574	1.4393	1.4303	1.4143	1.4	1.3916	1.3832	1.3709	1.3628	1.3548	1.3469	1.3353	1.3263	1.3187	1.3075	1.3002	1.2905	1.2798	1.2727	1.2658	1.2554	1.2486	1.2419	1.232	1.1706	1.1647	1.1589	1.1502	1.1436	1.1379	1.1287
USN7	1.8036	1.7785	1.7627	1.7056	1.6931	1.6808	1.6607	1.6418	1.6302	1.6113	1.5757	1.5517	1.5345	1.5244	1.5128	1.5029	1.4738	1.4583	1.443	1.4296	1.4208	1.4121	1.3784	1.3648	1.3535	1.3404	1.3327	1.3213	1.3113	1.2893	1.2786	1.2716	1.2453	1.2453	1.2453	1.2453	1.2453	1.2453	1.2453	1.2453	1.2453	1.2453	1.2453	1.2453	1.2453	1.2453	1.2453	1.2453	1.2453
USN8	2.645	2.6102	2.4042	2.1131	2.0397	2.0131	1.98	1.9494	1.9331	1.7861	1.7701	1.5758	1.5598	1.5416	1.5181	1.4976	1.4756	1.4647	1.4554	1.4391	1.4275	1.4188	1.4058	1.3948	1.385	1.37	1.3595	1.3492	1.339	1.3229	1.3131	1.3057	1.2833	1.2762	1.2681	1.2577	1.2509	1.2442	1.2121	1.2026	1.1846	1.1716	1.1647	1.1579	1.1521	1.1417	1.1361	1.1305	1.1214
USN9	2.094	2.0445	2.0237	1.9831	1.9662	1.9263	1.8947	1.873	1.8554	1.8273	1.8106	1.7965	1.7667	1.7456	1.7325	1.7196	1.5968	1.584	1.5714	1.5503	1.5332	1.5231	1.5049	1.4887	1.4792	1.4636	1.4528	1.4422	1.4303	1.4172	1.4085	1.4	1.386	1.3051	1.2965	1.2857	1.2774	1.2704	1.26	1.2532	1.1861	1.1746	1.1686	1.1618	1.154	1.1455	1.1389	1.1333	1.1241
USN10	1.896	1.8554	1.8406	1.8047	1.7792	1.7656	1.7434	1.7282	1.7153	1.6944	1.68	1.6659	1.6383	1.623	1.6098	1.5931	1.5714	1.5608	1.5417	1.5264	1.5164	1.5065	1.4919	1.4808	1.4713	1.4559	1.4468	1.4378	1.4289	1.4128	1.334	1.3263	1.315	1.3075	1.3002	1.2893	1.281	1.2658	1.2554	1.2486	1.2419	1.232	1.1667	1.1608	1.154	1.1445	1.1379	1.1324	1.1241
USN11	1.6609	1.6354	1.6239	1.5876	1.5679	1.5512	1.5323	1.509	1.4992	1.4816	1.4706	1.4582	1.4348	1.4245	1.4143	1.4	1.3874	1.3764	1.3669	1.3535	1.3456	1.3365	1.325	1.3162	1.3088	1.2965	1.2893	1.2821	1.2751	1.2646	1.2577	1.2509	1.2408	1.2342	1.2276	1.2179	1.2115	1.2052	1.1959	1.1887	1.1826	1.1696	1.1637	1.1579	1.1512	1.1417	1.1361	1.1305	1.1223
USN12	2.2666	2.2445	2.2158	2.1572	2.1372	2.1096	2.0811	2.0594	1.7217	1.6443	1.6159	1.601	1.5608	1.5486	1.5306	1.5172	1.4903	1.4792	1.4651	1.4513	1.3723	1.3628	1.3496	1.3353	1.3263	1.315	1.3075	1.2965	1.2893	1.2786	1.2704	1.2606	1.2481	1.2375	1.2298	1.219	1.2126	1.2063	1.1959	1.1877	1.1816	1.1726	1.1667	1.1608	1.155	1.1464	1.1407	1.1351	1.1268
USN13	2.3452	2.3216	2.2947	2.2537	1.7916	1.7652	1.743	1.7299	1.717	1.6898	1.6565	1.6369	1.5714	1.5503	1.5349	1.5231	1.4303	1.4128	1.4021	1.3867	1.377	1.3662	1.3404	1.3314	1.3187	1.3051	1.2953	1.2881	1.2798	1.2681	1.26	1.2509	1.2408	1.2331	1.2244	1.2137	1.2063	1.2	1.1897	1.1836	1.1776	1.1686	1.1628	1.1569	1.1512	1.1417	1.1361	1.1296	1.1214
USN14	1.7852	1.7625	1.7222	1.6919	1.6687	1.6547	1.6182	1.607	1.594	1.5591	1.5486	1.534	1.5189	1.4968	1.4698	1.4513	1.4215	1.41	1.4	1.3819	1.3723	1.3615	1.3353	1.325	1.3162	1.3026	1.2905	1.2821	1.2739	1.2634	1.2554	1.2486	1.2386	1.2298	1.2211	1.2105	1.2042	1.1979	1.1877	1.1816	1.1756	1.1667	1.1608	1.155	1.1493	1.1407	1.1351	1.1296	1.1214
USN15	2.4273	2.4021	2.3733	2.3373	2.3139	2.2834	2.2464	2.2212	2.2	2.169	2.1488	2.1258	2.0968	2.0717	2.0533	2.0352	2.0087	1.9914	1.9744	1.9494	1.8094	1.7953	1.6739	1.65	1.6344	1.6135	1.6005	1.5894	1.5786	1.5608	1.5503	1.54	1.5248	1.5148	1.5049	1.4903	1.4808	1.2549	1.2353	1.2222	1.2222	1.2222	1.2222	1.2222	1.2222	1.2222	1.2222	1.2222	1.2222
USN16	2.4134	2.3761	2.344	2.2301	2.1948	2.1606	2.1064	2.0873	2.0687	2.0382	2.0204	2.0029	1.9744	1.9576	1.9223	1.8094	1.7826	1.7667	1.7511	1.7217	1.7048	1.6923	1.6719	1.6599	1.648	1.6306	1.6192	1.606	1.5949	1.5768	1.5661	1.5556	1.54	1.5298	1.5197	1.5049	1.4951	1.4071	1.2276	1.219	1.2105	1.1969	1.1887	1.1766	1.1766	1.1766	1.1766	1.1766	1.1766
USN17	2.4134	2.3761	2.344	2.2301	2.1948	2.1606	2.1064	2.0873	2.0687	2.0382	2.0204	2.0029	1.9744	1.9576	1.9223	1.8094	1.7826	1.7667	1.7511	1.7217	1.7048	1.6923	1.6719	1.6599	1.648	1.6306	1.6192	1.606	1.5949	1.5768	1.5661	1.5556	1.54	1.5298	1.5197	1.5049	1.4951	1.4071	1.2276	1.219	1.2105	1.1969	1.1887	1.1766	1.1766	1.1766	1.1766	1.1766	1.1766
USN18	2.3004	2.274	2.2482	2.2088	2.1844	2.1639	2.1339	2.1144	2.0826	2.0549	1.7295	1.7071	1.6699	1.6471	1.6325	1.6192	1.5986	1.5082	1.4984	1.4824	1.4729	1.462	1.4468	1.4363	1.4274	1.4143	1.4028	1.3916	1.3832	1.3682	1.3602	1.2882	1.2716	1.2611	1.2498	1.2386	1.2309	1.2211	1.2084	1.2	1.1917	1.1761	1.1691	1.1608	1.154	1.1445	1.1389	1.1333	1.125
USN19	1.988	1.951	1.8981	1.7796	1.7348	1.6888	1.6571	1.6292	1.6045	1.5842	1.5698	1.5522	1.5283	1.5033	1.48	1.4651	1.4483	1.4348	1.4223	1.3972	1.3888	1.3791	1.3562	1.343	1.3314	1.3137	1.3051	1.2965	1.2881	1.2727	1.2658	1.2566	1.2408	1.2342	1.2276	1.2137	1.2073	1.199	1.1897	1.1836	1.1776	1.1667	1.1608	1.155	1.1521	1.1521	1.1521	1.1521	1.1521
USN20	1.7008	1.65	1.6344	1.607	1.5894	1.5723	1.5503	1.5264	1.5123	1.4919	1.4776	1.4667	1.4513	1.4385	1.4259	1.4114	1.3986	1.3874	1.3777	1.3642	1.3548	1.3456	1.3327	1.3238	1.315	1.3039	1.2941	1.2869	1.2798	1.2692	1.2611	1.2543	1.2419	1.2353	1.2287	1.2158	1.2094	1.2031	1.1928	1.1866	1.1806	1.1696	1.1637	1.1579	1.1521	1.1436	1.137	1.1314	1.1223
USN21	1.8206	1.7833	1.7674	1.7256	1.7065	1.6016	1.5705	1.5486	1.534	1.5139	1.4943	1.4816	1.4636	1.4528	1.4422	1.4259	1.4021	1.3895	1.3777	1.3615	1.3522	1.3404	1.3276	1.32	1.3113	1.3002	1.2929	1.2833	1.2751	1.2646	1.2577	1.2509	1.2364	1.2255	1.219	1.2094	1.2031	1.1969	1.1877	1.1816	1.1756	1.1667	1.1608	1.155	1.1493	1.1407	1.1351	1.1296	1.1214
non-USN1	2.3553	2.0458	2.0193	1.9677	1.8083	1.705	1.6772	1.6329	1.62	1.5488	1.5352	1.5137	1.4951	1.4797	1.4663	1.4557	1.4328	1.4227	1.3992	1.3745	1.2839	1.2702	1.2417	1.2327	1.2225	1.2113	1.2039	1.1941	1.1821	1.1692	1.1577	1.1509	1.1386	1.1309	1.1233	1.1137	1.1073	1.101	1.0917	1.0856	1.0796	1.0706	1.0647	1.0579	1.0521	1.0417	1.0361	1.0305	1.0214
non-USN2	2.2255	2.0323	2.0032	1.9687	1.9337	1.916	1.8786	1.8562	1.8398	1.8091	1.7909	1.773	1.748	1.7333	1.7189	1.7047	1.5516	1.5364	1.5186	1.5018	1.4907	1.4798	1.4606	1.4383	1.4281	1.4082	1.396	1.3659	1.3544	1.2635	1.2555	1.2463	1.2314	1.2225	1.215	1.1905	1.1821	1.1727	1.16	1.1532	1.1453	1.1342	1.1255	1.119	1.1126	1.1031	1.0969	1.0351	1.0214
non-USN3	1.5623	1.5504	1.5348	1.4979	1.4782	1.4675	1.4417	1.4214	1.4098	1.3871	1.376	1.3559	1.3407	1.3318	1.323	1.31	1.2902	1.2819	1.2669	1.2482	1.2404	1.2314	1.2175	1.21	1.2026	1.1905	1.1833	1.1751	1.1681	1.1577	1.1509	1.1442	1.132	1.1255	1.119	1.119	1.119	1.119	1.119	1.119	1.119	1.119	1.119	1.119	1.119	1.119	1.119	1.119	1.119
non-USN4	1.6625	1.6412	1.6282	1.5845	1.5583	1.5465	1.5271	1.5055	1.4926	1.4538	1.4082	1.3968	1.3808	1.3574	1.3422	1.3318	1.3136	1.3035	1.2916	1.2736	1.2602	1.2522	1.2378	1.2301	1.2225	1.2088	1.2014	1.1941	1.1821	1.1716	1.16	1.1475	1.1364	1.1298	1.1233	1.1137	1.1073	1.101	1.0948	1.0948	1.0948	1.0948	1.0948	1.0948	1.0948	1.0948	1.0948	1.0948	1.0948
non-USN5	2.0128	1.9811	1.9625	1.9234	1.9058	1.88	1.8521	1.8358	1.8144	1.6872	1.6735	1.66	1.6379	1.6228	1.6101	1.5094	1.3394	1.3283	1.3195	1.3065	1.298	1.2896	1.2772	1.2677	1.2539	1.2276	1.22	1.2008	1.1923	1.1804	1.1721	1.1634	1.1532	1.1464	1.1397	1.1298	1.1105	1.1031	1.0917	1.0856	1.0786	1.0696	1.0637	1.0569	1.0512	1.0417	1.0361	1.0296	1.0214
non-USN6	1.684	1.6658	1.6381	1.6124	1.5956	1.5812	1.5601	1.5463	1.525	1.5053	1.4942	1.4806	1.4645	1.4505	1.4402	1.4253	1.4087	1.396	1.3863	1.369	1.3597	1.346	1.3311	1.3223	1.3136	1.2805	1.2709	1.2628	1.2548	1.2417	1.1663	1.1594	1.1481	1.1414	1.1331	1.1211	1.1126	1.1063	1.0928	1.0866	1.0806	1.0686	1.0628	1.055	1.055	1.055	1.055	1.055	1.055
non-USN7	2.3401	2.3146	2.2897	2.2412	2.2177	2.1871	2.1537	1.9905	1.9656	1.9382	1.9204	1.8971	1.8688	1.8521	1.7	1.6838	1.6634	1.65	1.6368	1.5985	1.5861	1.5719	1.552	1.5402	1.3373	1.321	1.3093	1.2946	1.2863	1.2194	1.2069	1.1996	1.1739	1.1658	1.1566	1.143	1.1353	1.1287	1.1169	1.1021	1.0917	1.0806	1.0746	1.0667	1.0608	1.0464	1.0407	1.0342	1.0241
non-USN8	2.069	2.0422	1.9889	1.9352	1.9116	1.88	1.8494	1.8331	1.8144	1.7909	1.7704	1.6412	1.4904	1.4736	1.4598	1.4493	1.4339	1.4237	1.4083	1.3937	1.3651	1.3498	1.3363	1.3245	1.3128	1.2944	1.2113	1.2039	1.1953	1.1845	1.1774	1.1611	1.1492	1.1425	1.1347	1.1238	1.1174	1.111	1.1016	1.0846	1.0776	1.0686	1.0628	1.0569	1.0512	1.0426	1.037	1.0305	1.0223
non-USN9	1.7007	1.6753	1.6596	1.6308	1.6092	1.5967	1.5782	1.5661	1.5541	1.5346	1.5193	1.4322	1.4138	1.4015	1.3825	1.3576	1.3439	1.332	1.3202	1.3044	1.2959	1.2861	1.2711	1.2575	1.2327	1.2213	1.2125	1.2026	1.1953	1.1833	1.1762	1.1675	1.156	1.1353	1.1287	1.119	1.1105	1.1031	1.0928	1.0866	1.0806	1.0706	1.0647	1.0589	1.0531	1.0436	1.0351	1.0296	1.0214
non-USN10	1.6776	1.6562	1.643	1.6046	1.5808	1.5426	1.475	1.4556	1.44	1.4181	1.396	1.3816	1.3628	1.349	1.3385	1.3296	1.315	1.3064	1.2888	1.2682	1.2575	1.2482	1.2314	1.2238	1.2137	1.2014	1.1929	1.1857	1.1751	1.1646	1.1577	1.1509	1.1408	1.1342	1.1265	1.1169	1.1105	1.1021	1.0928	1.0866	1.0806	1.0696	1.0637	1.055	1.0493	1.0407	1.0351	1.0296	1.0214
non-USN11	1.6518	1.6364	1.5977	1.548	1.5268	1.5135	1.4931	1.4822	1.4714	1.4538	1.4417	1.4315	1.3995	1.3843	1.3701	1.3499	1.3349	1.3246	1.3159	1.303	1.2945	1.2848	1.2683	1.259	1.251	1.2367	1.2277	1.2113	1.1917	1.181	1.1721	1.1617	1.1481	1.1414	1.132	1.1222	1.1147	1.1073	1.0948	1.0887	1.0826	1.0726	1.0647	1.0589	1.0531	1.0445	1.0389	1.0314	1.0232
non-USN12	2.1985	2.1319	2.1105	2.0792	2.0555	2.0323	2	1.9811	1.9625	1.9323	1.9087	1.8914	1.866	1.8494	1.8331	1.817	1.6838	1.6589	1.6434	1.6239	1.6111	1.5985	1.58	1.5679	1.5559	1.5383	1.5268	1.5154	1.5042	1.4876	1.4768	1.4661	1.3157	1.3071	1.2986	1.2764	1.1917	1.1833	1.1716	1.1634	1.1566	1.1464	1.1386	1.119	1.1126	1.1031	1.0969	1.0907	1.0816
[truncated: 2 more columns]

## Sheet: LE
USN1	0.7764	0.7832	0.7732	0.7765	0.7802	0.8024	0.8072	0.8141	0.8185	0.8254	0.8306	0.821	0.8286	0.8304	0.8308	0.8345	0.8404	0.842	0.8474	0.8405	0.8427	0.8461	0.8562	0.9062	0.911	0.9056	0.904	0.9051	0.8977	0.8931	0.8892	0.8903	0.8957	0.8966	0.9016	0.9058	0.9092	0.9106	0.9149	0.9171	0.9209	0.9248	0.9271	0.9302	0.934	0.9383	0.9382	0.9417	0.9458
USN2	0.5433	0.5674	0.5721	0.5793	0.6902	0.6965	0.7683	0.7769	0.7768	0.7764	0.7818	0.7846	0.7703	0.7721	0.7742	0.7757	0.8223	0.8211	0.7967	0.801	0.8538	0.8535	0.8621	0.8635	0.8634	0.8646	0.8694	0.8757	0.8773	0.8518	0.8551	0.8565	0.8588	0.8601	0.8604	0.8571	0.8743	0.877	0.8907	0.8839	0.8924	0.9014	0.9318	0.9347	0.9351	0.9391	0.9417	0.9458	0.9472
USN3	0.7548	0.7638	0.7659	0.7734	0.8232	0.8299	0.8419	0.8416	0.8425	0.8368	0.8481	0.8495	0.8497	0.8527	0.8572	0.8655	0.8637	0.8654	0.8682	0.875	0.877	0.8818	0.8831	0.8841	0.8861	0.8876	0.8885	0.895	0.8952	0.8964	0.8961	0.8992	0.899	0.9007	0.9039	0.9039	0.9039	0.9039	0.9039	0.9039	0.9039	0.9039	0.9039	0.9039	0.9039	0.9039	0.9039	0.9039	0.9039
USN4	0.7738	0.741	0.7911	0.7824	0.7809	0.7807	0.7875	0.797	0.8024	0.806	0.8179	0.9056	0.9086	0.9098	0.9126	0.9136	0.9163	0.9168	0.9188	0.9268	0.9279	0.9315	0.9348	0.9332	0.934	0.9383	0.9368	0.9398	0.8936	0.8977	0.9179	0.924	0.9215	0.9205	0.9224	0.9274	0.9234	0.9253	0.9337	0.9337	0.9337	0.9337	0.9337	0.9337	0.9337	0.9337	0.9337	0.9337	0.9337
USN5	0.748	0.7519	0.7582	0.773	0.7774	0.782	0.7894	0.837	0.8404	0.8315	0.8358	0.8406	0.83	0.8321	0.8335	0.8333	0.8416	0.8415	0.8388	0.8421	0.8312	0.8324	0.8297	0.8806	0.8826	0.8789	0.8849	0.8869	0.8861	0.8929	0.8954	0.9011	0.9011	0.9011	0.9011	0.9011	0.9011	0.9011	0.9011	0.9011	0.9011	0.9011	0.9011	0.9011	0.9011	0.9011	0.9011	0.9011	0.9011
USN6	0.7953	0.7997	0.7953	0.8083	0.8069	0.8018	0.8081	0.812	0.8114	0.8122	0.8179	0.8176	0.819	0.8254	0.8265	0.8263	0.8215	0.8135	0.8125	0.8165	0.8175	0.8216	0.8237	0.8264	0.832	0.8335	0.8381	0.8369	0.8385	0.8451	0.8665	0.8682	0.8709	0.8761	0.8785	0.8822	0.8806	0.8845	0.8866	0.8882	0.8884	0.8918	0.8831	0.8867	0.8887	0.8902	0.8916	0.8957	0.9
USN7	0.7334	0.7791	0.7677	0.7883	0.796	0.8383	0.8414	0.8442	0.8419	0.851	0.8518	0.8442	0.8549	0.8748	0.8842	0.8827	0.8859	0.8905	0.8907	0.8908	0.8972	0.8975	0.8947	0.8976	0.8996	0.9041	0.9103	0.912	0.915	0.9169	0.9239	0.9261	0.8987	0.8987	0.8987	0.8987	0.8987	0.8987	0.8987	0.8987	0.8987	0.8987	0.8987	0.8987	0.8987	0.8987	0.8987	0.8987	0.8987
USN8	0.6219	0.623	0.6155	0.6104	0.6957	0.6989	0.7069	0.7136	0.719	0.7616	0.8094	0.7822	0.7767	0.8066	0.8035	0.8039	0.7973	0.7992	0.8058	0.805	0.8044	0.806	0.8056	0.8054	0.8107	0.8122	0.8128	0.8123	0.8125	0.8143	0.816	0.8218	0.9146	0.9172	0.9208	0.9255	0.9273	0.9299	0.9364	0.9398	0.9464	0.9264	0.9292	0.9332	0.9351	0.952	0.9575	0.959	0.968
USN9	0.6924	0.6969	0.761	0.7635	0.7653	0.7576	0.7621	0.7666	0.7675	0.7664	0.7714	0.774	0.7788	0.7841	0.7881	0.7917	0.7861	0.7879	0.7909	0.7932	0.842	0.8461	0.8479	0.8466	0.849	0.852	0.8551	0.8543	0.8548	0.8538	0.854	0.8551	0.8572	0.8515	0.8962	0.8949	0.8959	0.8969	0.9023	0.9026	0.8982	0.8989	0.9446	0.9452	0.9482	0.9495	0.9531	0.9555	0.9547
USN10	0.7926	0.7439	0.7519	0.7483	0.7487	0.7681	0.7734	0.7772	0.7838	0.7963	0.7972	0.8041	0.804	0.8055	0.8083	0.8092	0.8113	0.8108	0.8104	0.81	0.8119	0.8184	0.82	0.8255	0.8268	0.8313	0.8363	0.8355	0.8321	0.8366	0.83	0.8306	0.8329	0.8364	0.8393	0.8432	0.8459	0.8453	0.9021	0.9018	0.9021	0.9031	0.9	0.899	0.8983	0.9007	0.9009	0.9023	0.9019
USN11	0.7843	0.7759	0.7875	0.8023	0.8335	0.8192	0.8205	0.8229	0.822	0.822	0.8289	0.8421	0.8405	0.8427	0.839	0.8481	0.8422	0.8475	0.8471	0.8475	0.8522	0.8549	0.8583	0.8588	0.8642	0.8632	0.8653	0.869	0.8735	0.8779	0.882	0.8823	0.8857	0.8862	0.8913	0.8953	0.9001	0.9028	0.9043	0.9054	0.906	0.9088	0.9115	0.9159	0.919	0.9234	0.9269	0.9265	0.9311
USN12	0.7463	0.8524	0.8501	0.8527	0.8582	0.8627	0.8645	0.867	0.8284	0.7927	0.8246	0.8242	0.8165	0.8216	0.8198	0.8357	0.833	0.8351	0.8365	0.84	0.8289	0.838	0.8443	0.8454	0.8459	0.886	0.888	0.8966	0.8997	0.9007	0.9039	0.9032	0.9053	0.9069	0.9057	0.9115	0.9096	0.912	0.9168	0.9165	0.9191	0.9236	0.9273	0.9313	0.9324	0.9355	0.938	0.9408	0.9439
USN13	0.8503	0.8472	0.8549	0.8529	0.8202	0.8207	0.8178	0.8209	0.8273	0.8339	0.8442	0.8347	0.8203	0.8227	0.8276	0.8318	0.8339	0.8447	0.8477	0.8515	0.8546	0.8575	0.8588	0.8504	0.8529	0.8442	0.8908	0.8942	0.9011	0.8981	0.9008	0.905	0.91	0.917	0.9066	0.9052	0.9053	0.9075	0.9111	0.9152	0.9177	0.922	0.9245	0.9298	0.9337	0.9348	0.9363	0.9362	0.9385
USN14	0.7567	0.7664	0.7625	0.8116	0.8132	0.8172	0.8096	0.8107	0.8214	0.8223	0.8257	0.8294	0.8371	0.8364	0.8311	0.8312	0.8291	0.8326	0.84	0.8452	0.853	0.8536	0.9053	0.9037	0.8915	0.8939	0.8981	0.9015	0.9007	0.9038	0.9047	0.9087	0.9115	0.9154	0.9192	0.9183	0.9248	0.9261	0.9286	0.9296	0.929	0.9306	0.928	0.9277	0.9278	0.9287	0.9328	0.9348	0.9358
USN15	0.7416	0.7427	0.746	0.7508	0.7517	0.7996	0.8012	0.8052	0.8107	0.8215	0.8227	0.8248	0.8258	0.8262	0.8282	0.8297	0.835	0.8375	0.8427	0.8485	0.8068	0.8705	0.8665	0.9284	0.9323	0.9357	0.937	0.9775	0.9774	0.9813	0.9835	0.9835	0.9859	0.9871	0.989	0.988	0.989	0.9619	0.9572	0.9574	0.9574	0.9574	0.9574	0.9574	0.9574	0.9574	0.9574	0.9574	0.9574
USN16	0.6065	0.6083	0.6091	0.6043	0.6096	0.6281	0.7005	0.7016	0.7005	0.7072	0.708	0.7109	0.7125	0.7147	0.7168	0.7051	0.7123	0.7164	0.7181	0.7685	0.7691	0.774	0.7763	0.7806	0.7809	0.784	0.784	0.7872	0.7909	0.7938	0.7981	0.9367	0.9378	0.9376	0.9388	0.9434	0.9475	0.9439	0.9546	0.9602	0.9594	0.9604	0.9602	0.9147	0.9147	0.9147	0.9147	0.9147	0.9147
USN17	1.0138	0.9281	0.93	0.8796	0.8802	0.8903	0.9564	0.9521	0.9517	0.9605	0.9539	0.9501	0.9543	0.9447	0.8682	0.8767	0.8702	0.868	0.8633	0.8782	0.8729	0.8624	0.8636	0.8612	0.8616	0.8593	0.8579	0.8555	0.8536	0.8507	0.8497	0.9275	0.9234	0.9254	0.9233	0.9265	0.9237	0.9268	1.0143	1.0115	1.0135	1.0181	1.0209	0.9934	0.9944	0.9924	0.9934	0.9932	0.9933
USN18	0.6416	0.6442	0.6491	0.6544	0.7034	0.7085	0.7098	0.7098	0.7088	0.7138	0.6966	0.7472	0.7531	0.7672	0.7709	0.7723	0.7786	0.7685	0.7708	0.7753	0.8721	0.87	0.8747	0.875	0.8742	0.8758	0.879	0.8812	0.8809	0.8866	0.889	0.8814	0.8855	0.8895	0.8923	0.8954	0.8988	0.902	0.908	0.911	0.9131	0.9005	0.9035	0.9072	0.9112	0.9177	0.9179	0.9183	0.9187
USN19	0.8109	0.8203	0.822	0.8168	0.7835	0.8348	0.8451	0.8717	0.8762	0.8862	0.8886	0.8923	0.9017	0.9018	0.8938	0.8974	0.9043	0.9045	0.9068	0.9081	0.9081	0.9117	0.9119	0.9159	0.9182	0.9174	0.9161	0.9174	0.9213	0.9185	0.9218	0.9189	0.9219	0.9223	0.9226	0.9243	0.9237	0.9241	0.924	0.9268	0.9276	0.9303	0.9287	0.9297	0.925	0.925	0.925	0.925	0.925
USN20	0.7746	0.7693	0.7766	0.7788	0.7944	0.7963	0.797	0.8486	0.8514	0.8542	0.8539	0.8499	0.8505	0.8535	0.8591	0.8623	0.8633	0.865	0.8677	0.8716	0.8757	0.8774	0.8835	0.8827	0.8848	0.8856	0.8883	0.8919	0.894	0.8992	0.9015	0.9035	0.908	0.9123	0.9173	0.919	0.9235	0.9265	0.9274	0.9315	0.9369	0.94	0.9441	0.9475	0.9471	0.9486	0.9486	0.9494	0.9482
USN21	0.7724	0.7805	0.8353	0.8384	0.8363	0.8718	0.878	0.8397	0.8422	0.8479	0.854	0.8697	0.8725	0.8694	0.8699	0.8716	0.8755	0.8805	0.8793	0.8834	0.8856	0.8832	0.8875	0.8891	0.8904	0.891	0.8923	0.8948	0.8944	0.8958	0.896	0.8987	0.9036	0.9065	0.9065	0.9125	0.9138	0.9071	0.9113	0.9157	0.9135	0.9195	0.919	0.9199	0.921	0.9221	0.9257	0.9277	0.9348
non-USN1	0.634	0.6086	0.6146	0.648	0.6216	0.5969	0.6062	0.6597	0.6648	0.7008	0.7165	0.7146	0.7141	0.7268	0.7243	0.7317	0.7317	0.735	0.7924	0.7874	0.782	0.7873	0.7912	0.7946	0.7968	0.8048	0.8089	0.8105	0.8094	0.8039	0.8069	0.8123	0.8168	0.8644	0.87	0.8728	0.8747	0.8764	0.884	0.8851	0.8864	0.8882	0.8918	0.8927	0.8956	0.898	0.8986	0.8952	0.8974
non-USN2	0.6028	0.5989	0.5975	0.6015	0.5929	0.5963	0.6871	0.6963	0.6937	0.6992	0.7043	0.7082	0.7144	0.7142	0.715	0.7172	0.7199	0.7218	0.7334	0.7411	0.7417	0.7414	0.7454	0.7028	0.7042	0.7109	0.7141	0.734	0.7379	0.7374	0.7406	0.7437	0.7496	0.755	0.758	0.8196	0.8215	0.8244	0.8723	0.8711	0.8729	0.8736	0.8728	0.8755	0.8749	0.8735	0.8722	0.8691	0.9161
non-USN3	0.6944	0.6953	0.6993	0.6608	0.7269	0.7338	0.7409	0.7496	0.7565	0.761	0.765	0.7852	0.7887	0.7906	0.7855	0.7898	0.7848	0.786	0.7917	0.7858	0.7917	0.7928	0.7986	0.8007	0.8053	0.7955	0.7959	0.7953	0.7973	0.8017	0.8049	0.8085	0.816	0.8228	0.824	0.824	0.824	0.824	0.824	0.824	0.824	0.824	0.824	0.824	0.824	0.824	0.824	0.824	0.824
non-USN4	0.8272	0.8263	0.8349	0.8339	0.8348	0.8399	0.8479	0.8431	0.84	0.8467	0.8353	0.8355	0.8324	0.8357	0.8341	0.8353	0.8338	0.8292	0.8304	0.8281	0.8278	0.8319	0.8387	0.8441	0.8474	0.8499	0.8527	0.8571	0.8571	0.8594	0.8628	0.8651	0.8669	0.8692	0.8707	0.8721	0.8725	0.8747	0.8783	0.8783	0.8783	0.8783	0.8783	0.8783	0.8783	0.8783	0.8783	0.8783	0.8783
non-USN5	0.7265	0.7321	0.7325	0.7155	0.7161	0.7174	0.7263	0.7233	0.7253	0.7131	0.7145	0.7155	0.7154	0.7213	0.7239	0.7111	0.7077	0.712	0.7151	0.7217	0.7262	0.7315	0.7362	0.7385	0.7062	0.7633	0.7636	0.8112	0.8134	0.8174	0.8199	0.8207	0.8159	0.8181	0.8195	0.8151	0.8688	0.8697	0.8696	0.8736	0.8752	0.8789	0.8821	0.8807	0.8831	0.8807	0.8834	0.8855	0.8879
non-USN6	0.6728	0.6684	0.6871	0.6864	0.6896	0.6915	0.6917	0.6976	0.6953	0.6989	0.7038	0.7063	0.7123	0.7127	0.7177	0.7056	0.7098	0.709	0.7129	0.7202	0.7247	0.727	0.7363	0.7374	0.742	0.808	0.8119	0.8158	0.8146	0.8196	0.8162	0.8203	0.8282	0.8288	0.8334	0.8385	0.8358	0.843	0.8329	0.8355	0.8379	0.8839	0.8849	0.8854	0.8854	0.8854	0.8854	0.8854	0.8854
non-USN7	0.6427	0.6435	0.6509	0.6566	0.6574	0.664	0.6719	0.6655	0.7156	0.7136	0.7132	0.7113	0.7165	0.7207	0.7146	0.6635	0.6704	0.6747	0.6773	0.6844	0.6826	0.7293	0.7342	0.735	0.7038	0.7081	0.7141	0.7166	0.7225	0.7344	0.7659	0.77	0.8731	0.883	0.8869	0.8886	0.8902	0.8938	0.8986	0.897	0.8986	0.9001	0.9007	0.904	0.9056	0.8984	0.9009	0.9027	0.9067
non-USN8	0.62	0.6234	0.6142	0.6604	0.6644	0.6797	0.6772	0.6847	0.691	0.6925	0.698	0.694	0.6951	0.7114	0.7128	0.7164	0.7136	0.7144	0.7212	0.727	0.8153	0.8156	0.8204	0.8208	0.823	0.8291	0.8268	0.8274	0.8289	0.8335	0.8358	0.8783	0.88	0.8804	0.881	0.8828	0.8851	0.8877	0.8927	0.891	0.893	0.8929	0.8935	0.894	0.8942	0.8953	0.8967	0.8987	0.9019
non-USN9	0.7485	0.7358	0.736	0.7388	0.7459	0.7503	0.7567	0.7606	0.768	0.7695	0.7656	0.7492	0.7588	0.7598	0.7592	0.7605	0.7659	0.7684	0.7745	0.7801	0.7807	0.784	0.7916	0.7958	0.7985	0.8048	0.8064	0.8121	0.812	0.8144	0.8157	0.8186	0.8228	0.8286	0.8316	0.8408	0.8896	0.8836	0.8867	0.888	0.886	0.8919	0.8957	0.8991	0.8996	0.8972	0.8954	0.8938	0.8978
non-USN10	0.6536	0.6597	0.6597	0.6648	0.6645	0.6773	0.711	0.783	0.7863	0.7731	0.7781	0.7791	0.7667	0.7703	0.7748	0.7789	0.7839	0.7838	0.7937	0.7847	0.7874	0.7888	0.7933	0.7961	0.7977	0.8483	0.852	0.8541	0.8585	0.8585	0.8629	0.8644	0.8658	0.8687	0.8683	0.8683	0.8708	0.8738	0.8776	0.8801	0.8782	0.8777	0.8788	0.8765	0.8781	0.8822	0.886	0.8879	0.8892
non-USN11	0.6415	0.6663	0.7237	0.7241	0.7218	0.7206	0.7211	0.7249	0.7305	0.7243	0.7288	0.7314	0.7343	0.7345	0.7421	0.7461	0.7498	0.7521	0.7532	0.7624	0.763	0.7612	0.7576	0.7614	0.7646	0.7679	0.7742	0.7928	0.8578	0.8622	0.8639	0.8634	0.8656	0.8684	0.8669	0.8704	0.8728	0.8731	0.8746	0.8773	0.879	0.8796	0.8806	0.8831	0.8867	0.8918	0.8944	0.894	0.8957
non-USN12	0.7085	0.7128	0.7118	0.7104	0.6924	0.691	0.6969	0.7049	0.7029	0.7045	0.7076	0.7093	0.7137	0.7182	0.7148	0.717	0.716	0.7149	0.7175	0.7185	0.7167	0.7191	0.7215	0.7223	0.7211	0.7221	0.7257	0.7295	0.7329	0.736	0.7382	0.7407	0.7386	0.7422	0.7463	0.7667	0.7683	0.7731	0.8221	0.8257	0.8264	0.8263	0.8263	0.8753	0.8751	0.877	0.8752	0.8751	0.8774
[truncated: 2 more columns]

## Sheet: AUC
	acp	alp	asigma	aeloc	aeg
USN1	0.387287	0.68149	0.639492	0.436362	0.373907
USN2	0.380704	0.730493	0.516379	0.41479	0.355262
USN3	0.378148	0.67955	0.635863	0.436752	0.371777
USN4	0.418011	0.708292	0.587022	0.44824	0.362321
USN5	0.376519	0.699933	0.623539	0.430366	0.362374
USN6	0.383778	0.714135	0.580547	0.423152	0.358308
USN7	0.394686	0.701859	0.598963	0.439867	0.361189
USN8	0.388632	0.738739	0.490471	0.415533	0.354617
USN9	0.389324	0.752555	0.544785	0.42191	0.344044
USN10	0.375917	0.726248	0.572882	0.416734	0.352493
USN11	0.379685	0.659037	0.618954	0.43758	0.383819
USN12	0.394024	0.723305	0.564291	0.438681	0.360953
USN13	0.397641	0.709738	0.575021	0.438502	0.365934
USN14	0.393122	0.677073	0.610679	0.43823	0.376041
USN15	0.433964	0.85873	0.493638	0.447697	0.307554
USN16	0.384348	0.829118	0.463012	0.402154	0.316109
USN17	0.384348	0.829118	0.463158	0.402154	0.316109
USN18	0.389802	0.75513	0.523383	0.414322	0.347857
USN19	0.408046	0.689643	0.703707	0.450767	0.370611
USN20	0.391457	0.665496	0.611645	0.442194	0.380591
USN21	0.392961	0.392961	0.629771	0.443667	0.378531
non-USN1	0.383279	0.71166	0.53521	0.418603	0.36402
non-USN2	0.36972	0.774564	0.485682	0.391227	0.335804
non-USN3	0.348964	0.670873	0.61678	0.420471	0.376175
non-USN4	0.40531	0.680336	0.73647	0.4519	0.372835
non-USN5	0.368567	0.725291	0.519794	0.406173	0.358929
non-USN6	0.369026	0.697627	0.558721	0.414505	0.365407
non-USN7	0.379458	0.795312	0.482873	0.403854	0.334833
non-USN8	0.391062	0.730776	0.516568	0.423525	0.356324
non-USN9	0.390954	0.68675	0.565774	0.431914	0.371499
non-USN10	0.395082	0.6727	0.56861	0.439595	0.37787
non-USN11	0.382175	0.678869	0.588622	0.426004	0.374285
non-USN12	0.373724	0.821523	0.487232	0.394639	0.318001

## Sheet: FC(R)
1	0.956953		1=USN
1	0.521445		2=stroke
1	0.475935
1	0.967066
1	1.06835
1	0.632174
1	0.669431
1	0.450942
1	0.89936
1	0.674503
1	0.597902
1	0.479929
1	0.79187
1	0.692749
1	0.535752
1	0.392998
1	0.229164
1	0.812061
1	0.621614
1	0.4909
1	0.297881
1	1.03172
1	0.597148
1	0.640773
1	0.997233
1	0.863086
1	0.674533
1	0.408894
1	0.791235
1	0.685922
1	0.505002
1	0.375342
1	0.729289
1	0.751629
1	0.381128
1	0.189983
1	0.17599
1	0.697461
1	0.417711
1	0.23181
1	0.124491
1	0.508502
1	0.372886
1	1.27387
1	0.917222
1	0.612156
1	0.427462
1	0.412154
1	0.849571
1	1.14702
1	1.17225
1	0.532941
1	0.692329
1	0.836152
1	1.09637
1	1.02202
1	0.682476
1	0.580654
1	1.14049
1	0.830788
1	1.22841
1	0.53889
1	0.649517
1	0.607626
1	1.09034
1	0.794498
1	0.872156
1	0.998442
1	1.02975
1	0.764704
1	0.589467
1	0.851249
1	0.87201
1	0.796531
1	0.7441
1	0.616943
1	0.713327
1	0.881872
1	1.19514
1	0.595659
1	0.40753
1	0.771782
1	0.954198
1	0.92347
1	0.580442
1	0.712081
1	0.814489
1	0.942896
1	0.771974
1	0.605894
1	0.505129
1	0.877258
1	0.839634
1	0.637811
1	0.410473
1	0.704333
1	0.88499
1	0.583244
1	0.465818
1	0.303483
1	0.634984
1	0.569121
1	0.452215
1	0.304004
1	0.548009
1	0.723074
1	0.831922
1	0.680711
1	1.08859
1	0.88669
1	0.769048
1	0.730614
1	0.986095
1	0.658204
1	0.754034
1	0.603591
1	0.613571
1	0.935875
1	0.792164
1	0.779535
1	0.725709
1	1.11954
1	0.826677
1	0.7861
1	1.09202
1	1.39561
1	1.01339
1	1.14398
1	0.792728
1	0.516258
1	0.501726
1	1.14496
1	0.796242
1	0.72892
1	0.641627
1	0.411297
1	0.689583
1	1.03597
1	1.30643
1	0.879294
1	0.466804
1	0.689335
1	1.10482
1	1.05798
1	0.781925
1	1.19421
1	0.806546
1	0.745995
1	1.24277
1	1.25843
1	0.820122
1	0.669777
1	0.779086
1	0.968294
1	0.865565
1	0.526743
1	1.33998
1	0.816303
1	0.632261
1	1.09563
1	1.08889
1	0.757282
1	0.503923
1	0.544624
1	1.03385
1	0.876211
1	0.686713
1	0.59433
1	0.982029
1	0.886318
1	0.896934
1	1.15299
1	1.08399
1	0.768995
1	0.697048
1	0.842351
1	0.812971
1	0.51818
1	0.841647
1	0.741029
1	0.639096
1	0.587786
1	0.872493
1	0.749583
1	0.836221
1	1.15563
1	0.936891
1	0.686873
1	0.603122
1	0.607291
1	0.950852
1	0.685978
1	0.432682
1	0.723293
1	0.649108
1	0.535427
1	0.847398
1	1.0423
1	1.10977
1	0.679087
1	0.761185
1	0.73186
1	0.844028
1	0.586374
1	0.471511
1	0.671796
1	0.784627
1	0.442256
1	0.537973
1	0.414571
1	0.549301
1	0.596361
1	0.948793
1	0.775969
1	0.596808
1	0.975041
1	1.01659
1	0.652643
1	0.862586
1	0.835527
1	0.728667
1	0.628809
1	0.729131
1	0.757527
1	0.7162
1	0.473711
1	0.378468
1	0.858207
1	0.555191
1	0.537915
1	0.459571
2	0.787551
2	0.872235
2	0.540827
2	0.62428
2	0.770275
2	0.856143
2	0.659983
2	0.476911
2	0.792262
2	0.873292
2	0.670728
2	0.606809
2	0.583404
2	0.720842
2	0.694863
2	0.493335
2	0.570385
2	0.761449
2	0.487091
2	0.463463
2	0.34974
2	1.16649
2	0.472956
2	0.521765
2	0.574267
2	0.749506
2	0.683279
2	0.601967
2	0.654739
2	0.65183
2	0.601018
2	0.615078
2	0.318796
2	0.501916
2	0.663677
2	0.601574
2	0.469046
2	0.508381
2	0.541593
2	0.648392
2	0.545399
2	1.05134
2	0.685177
2	0.798434
2	1.18214
2	1.17468
2	0.925447
2	0.748991
2	0.87334
2	1.07224
2	1.1133
2	0.512472
2	0.7426
2	0.829903
2	0.643816
2	0.760126
2	0.664243
2	0.631426
2	0.612013
2	0.358275
2	0.507975
2	0.557434
2	0.862616
2	1.1461
2	1.36942
2	0.67709
2	0.658346
2	0.88979
2	1.11376
2	0.412669
2	0.725193
2	0.678287
2	0.701908
2	0.846358
2	0.643869
2	0.665971
2	0.64186
2	0.591678
2	0.554487
2	0.680519
2	0.71008
2	0.569409
2	1.24637
2	0.822353
2	0.844419
2	0.615184
2	0.996229
2	0.866059
2	0.72989
2	0.736009
2	0.471047
2	0.919611
2	0.700038
2	0.696937
2	0.43349
2	0.88217
2	0.679555
2	0.589689
2	0.789681
2	1.02043
2	0.780729
2	0.857484
2	0.443298
2	0.762614
2	0.74415
2	0.442966
2	0.659492
2	0.680098
2	0.626064
2	0.485076
2	0.264206
2	1.13162
2	0.844864
2	0.867227
2	1.17058
2	1.52866
2	1.04472
2	0.592129
2	1.03312
2	1.12391
2	0.948378
2	1.01246
2	0.834373
2	0.957955
2	0.785111
2	0.540393
2	1.07609
2	0.877767
2	0.956982
2	1.36646
2	1.20372
2	0.620745
2	0.93792
2	1.00401
2	1.05251
2	0.828545
2	0.791995
2	0.929085
2	0.849923
2	0.568319
2	0.722012
2	0.717932
2	0.917211
2	1.18536
2	0.46892
2	0.816324
2	0.802633
2	0.809499
2	1.1539
2	0.79603
2	0.896533
2	0.791217
2	0.770591
2	1.1969
2	1.03422
2	0.804707
2	1.25629
2	1.11719
2	1.16733
2	0.758554
2	0.754597
2	1.14326
2	0.943715
2	0.826403
2	0.558294
2	1.28854
2	0.994675
2	0.812969
2	1.26319
2	1.46212
2	0.860842
2	0.879655
2	1.05671
2	1.04453
2	0.850526
2	0.618839
2	1.17624
2	0.795213
2	1.16308
2	1.40526
2	1.25986
2	0.940978
2	0.97618
2	1.11027
2	1.05237
2	0.643935
2	0.69891
2	0.961611
2	0.998995
2	0.975269
2	1.21397
2	0.931022
2	0.950523
2	0.937078
2	0.733386
2	1.05261
2	1.09634
2	0.684094
2	0.64517
2	1.30323
2	0.914379
2	0.829492
2	0.581509
2	1.36796
2	0.990114
2	0.855415
2	1.19755
2	1.47133
2	0.910947
2	0.630874
2	0.988237
2	0.920784
2	1.3306
2	1.52338
2	1.17438
2	0.757086
2	0.879818
2	0.969165
2	1.05235
2	1.29974
2	1.14283
2	0.988187
2	0.946664
2	0.803024
2	1.07217
2	1.34432
2	1.10995
2	0.841335
2	1.10773
2	0.831054
2	1.1635
